# Supplementary material for: Korean soybean core collection: Genotypic and phenotypic diversity population structure and genome-wide association study
Source: PLoS One. 2019 Oct 22;14(10):e0224074. doi: 10.1371/journal.pone.0224074 (PMC6804985; doi:10.1371/journal.pone.0224074)
Supplement: S1 Table — (XLSX) [file pone.0224074.s004.xlsx]

## Sheet: S1 Table
S1 Table. List of the total collection
No.	Resource Name	Species	Origin_Nation	Genotyping file Name	Sample call rate (%)	Homozygosity rate (%)	Heterozygosity rate (%)
1	PI 96983	Glycine max	N. Korea	96983	99.139	98.7191	0.41998
2	SS0404-T5-76	Glycine max	S. Korea	1000Al	99.1849	98.4964	0.68855
3	Archer	Glycine max	USA	Archer	99.5413	99.0048	0.53658
4	Bangsa	Glycine max	S. Korea	Bangsa	99.3651	98.8064	0.55868
5	Blackallkong	Glycine max	S. Korea	blackallkong	98.9362	98.3621	0.57416
6	Daewon	Glycine max	S. Korea	CD-1164	99.3805	98.9567	0.42385
7	Taekwang	Glycine max	S. Korea	CD-1165	99.2363	98.7837	0.45258
8	Cheonsang	Glycine max	S. Korea	CD-1166	99.6104	99.228	0.3824
9	Daepoong	Glycine max	S. Korea	CD-1167	99.6336	98.8528	0.78083
10	Seonyu	Glycine max	S. Korea	CD-1168	99.6585	99.391	0.26746
11	Wooram	Glycine max	S. Korea	CD-1169	99.695	99.2999	0.39511
12	Saedanbaek	Glycine max	S. Korea	CD-1170	99.3634	98.8765	0.48685
13	Nampung	Glycine max	S. Korea	CD-1171	98.9473	98.0731	0.87422
14	Hwangkeum	Glycine max	S. Korea	CD-1172	99.6883	99.3192	0.36914
15	Jinpum2	Glycine max	S. Korea	CD-1173	99.4087	98.9965	0.41224
16	Shingi	Glycine max	S. Korea	CD-1174	99.5076	98.8307	0.67694
17	Daeyang	Glycine max	S. Korea	CD-1175	97.358	95.8345	1.52353
18	Daeha	Glycine max	S. Korea	CD-1176	99.6132	99.228	0.38517
19	Jangyeob	Glycine max	S. Korea	CD-1177	99.6723	99.4783	0.19396
20	Baegun	Glycine max	S. Korea	CD-1178	99.6397	98.9241	0.71562
21	Saeal	Glycine max	S. Korea	CD-1179	99.5192	98.7749	0.74436
22	Bogwang	Glycine max	S. Korea	CD-1180	99.6535	99.3833	0.27022
23	Dankyeong	Glycine max	S. Korea	CD-1181	99.4424	98.8788	0.56366
24	Muhan	Glycine max	S. Korea	CD-1182	99.5541	98.9429	0.61118
25	Jangsu	Glycine max	S. Korea	CD-1183	99.7231	99.3579	0.36527
26	Danweonkong	Glycine max	S. Korea	CD-1184	99.3059	98.7721	0.53382
27	Mallikong	Glycine max	S. Korea	CD-1185	99.3181	98.8539	0.46419
28	Samnamkong	Glycine max	S. Korea	CD-1186	99.6585	99.3275	0.33101
29	Sinpaldal2	Glycine max	S. Korea	CD-1187	96.2843	94.5696	1.71473
30	Danbaek	Glycine max	S. Korea	CD-1188	98.7566	98.036	0.7206
31	Duyoukong	Glycine max	S. Korea	CD-1189	99.485	98.9152	0.56974
32	Geumgangkong	Glycine max	S. Korea	CD-1191	99.7436	99.2275	0.51613
33	Alchankong	Glycine max	S. Korea	CD-1192	99.6756	99.3302	0.34538
34	Dajangkong	Glycine max	S. Korea	CD-1193	99.4982	98.8174	0.68081
35	Jangmikong	Glycine max	S. Korea	CD-1194	99.6806	99.065	0.6156
36	Sodamkong	Glycine max	S. Korea	CD-1195	99.4441	99.0744	0.36969
37	Songhagkong	Glycine max	S. Korea	CD-1196	99.685	99.2308	0.45424
38	Ilmikong	Glycine max	S. Korea	CD-1197	99.3557	98.7229	0.63273
39	Jangwonkong	Glycine max	S. Korea	CD-1199	99.7259	99.5137	0.2122
40	Jinmi	Glycine max	S. Korea	CD-1200	99.5878	99.2391	0.34869
41	Hojang	Glycine max	S. Korea	CD-1201	97.9736	90.7372	7.23637
42	Daemang	Glycine max	S. Korea	CD-1202	99.5341	99.1136	0.42053
43	Daemang2	Glycine max	S. Korea	CD-1203	99.459	98.5312	0.92782
44	Mansu	Glycine max	S. Korea	CD-1204	99.5496	99.1937	0.35588
45	Jungmo3003	Glycine max	S. Korea	CD-1205	99.6878	99.3048	0.38296
46	Jungmo3004	Glycine max	S. Korea	CD-1206	99.5563	99.034	0.52221
47	Jungmo3006	Glycine max	S. Korea	CD-1207	99.6999	99.2827	0.41722
48	Jungmo3007	Glycine max	S. Korea	CD-1208	99.6115	99.2241	0.38738
49	Jungmo3005	Glycine max	S. Korea	CD-1209	99.3374	99.0014	0.33598
50	Neulchan	Glycine max	S. Korea	CD-1210	99.5878	99.2214	0.36638
51	Yonpoong	Glycine max	S. Korea	CD-1211	99.737	99.4369	0.30006
52	Jangyeonkong	Glycine max	S. Korea	CD-1212	99.1727	98.2681	0.90461
53	Manpung	Glycine max	S. Korea	CD-1213	98.9451	98.2488	0.69628
54	Gangilkong	Glycine max	S. Korea	CD-1214	99.1081	98.6599	0.44816
55	Soyangkong	Glycine max	S. Korea	CD-1215	99.7452	99.3092	0.43601
56	Cheongakong	Glycine max	S. Korea	CD-1216	99.6972	99.2987	0.39843
57	Hoban	Glycine max	S. Korea	CD-1217	99.6723	99.4231	0.24922
58	Daewangkong	Glycine max	S. Korea	CD-1218	99.58	99.322	0.25807
59	Heatsalkong	Glycine max	S. Korea	CD-1219	99.6563	99.3264	0.32991
60	Milyang216	Glycine max	S. Korea	CD-1220	99.6054	99.0921	0.51337
61	Milyang232	Glycine max	S. Korea	CD-1221	99.6646	99.2916	0.37301
62	Milyang242	Glycine max	S. Korea	CD-1222	99.6485	99.0285	0.62002
63	Socheong2	Glycine max	S. Korea	CD-1223	99.2888	98.0775	1.21131
64	Pungsannamulkong	Glycine max	S. Korea	CD-1224	99.5795	99.2352	0.34427
65	Pungwon	Glycine max	S. Korea	CD-1225	99.4673	98.7224	0.74491
66	Wongwang	Glycine max	S. Korea	CD-1226	99.6077	98.9495	0.65815
67	Wonheug	Glycine max	S. Korea	CD-1227	99.4557	98.7986	0.65705
68	Joyang	Glycine max	S. Korea	CD-1228	99.785	99.4225	0.36251
69	Sinhwa	Glycine max	S. Korea	CD-1229	99.2496	98.2781	0.97148
70	Shingang	Glycine max	S. Korea	CD-1230	99.5778	98.8357	0.74215
71	Eunhakong	Glycine max	S. Korea	CD-1231	99.4502	98.8959	0.55426
72	Namhaekong	Glycine max	S. Korea	CD-1232	99.2175	98.1576	1.0599
73	Bukwang	Glycine max	S. Korea	CD-1233	98.7904	97.3818	1.40859
74	Kwangan	Glycine max	S. Korea	CD-1234	98.6638	97.2469	1.41688
75	Pureun-A	Glycine max	S. Korea	CD-1235	98.592	97.332	1.25994
76	Hannamkong	Glycine max	S. Korea	CD-1236	98.3864	97.0657	1.32073
77	Myeongjunamul	Glycine max	S. Korea	CD-1237	99.0562	97.825	1.2312
78	Iksannamulkong	Glycine max	S. Korea	CD-1238	99.4678	98.8235	0.64434
79	Sobaegnamulkong	Glycine max	S. Korea	CD-1239	99.5308	99.165	0.36582
80	Tawonkong	Glycine max	S. Korea	CD-1240	99.438	98.9418	0.49624
81	Somyeongnamul	Glycine max	S. Korea	CD-1241	99.3407	98.5146	0.82614
82	Paldonamul	Glycine max	S. Korea	CD-1242	99.1744	98.5058	0.66865
83	Sowonkong	Glycine max	S. Korea	CD-1243	99.4419	98.9213	0.52055
84	Doremi	Glycine max	S. Korea	CD-1244	98.3881	97.3403	1.04774
85	Soho	Glycine max	S. Korea	CD-1245	99.5535	98.9512	0.60234
86	Saebyeol	Glycine max	S. Korea	CD-1246	98.2576	97.1287	1.12897
87	Sorog	Glycine max	S. Korea	CD-1247	99.6684	99.1982	0.47027
88	Anpyeong	Glycine max	S. Korea	CD-1248	98.5489	97.7454	0.80349
89	Sunam	Glycine max	S. Korea	CD-1249	99.2065	98.5958	0.61063
90	Dagi	Glycine max	S. Korea	CD-1250	99.5413	99.0296	0.51171
91	Dachae	Glycine max	S. Korea	CD-1251	99.5966	99.1567	0.43987
92	Sojin	Glycine max	S. Korea	CD-1252	99.5292	98.8605	0.66865
93	Bosug	Glycine max	S. Korea	CD-1253	98.5201	97.6083	0.9118
94	Sokang	Glycine max	S. Korea	CD-1254	99.653	99.0738	0.57913
95	Nogchae	Glycine max	S. Korea	CD-1255	99.706	99.1037	0.60234
96	Wonhwang	Glycine max	S. Korea	CD-1256	99.3081	98.5306	0.77752
97	Jangki	Glycine max	S. Korea	CD-1257	99.3324	98.2781	1.05437
98	Jonam	Glycine max	S. Korea	CD-1258	99.3744	98.8124	0.562
99	Hoseo	Glycine max	S. Korea	CD-1259	99.5435	98.7914	0.7521
100	Galchae	Glycine max	S. Korea	CD-1261	98.9871	98.4461	0.541
101	Sohwang	Glycine max	S. Korea	CD-1262	98.0001	96.4434	1.55669
102	Sowon2010	Glycine max	S. Korea	CD-1263	99.3247	98.7075	0.61726
103	Socheong	Glycine max	S. Korea	CD-1264	99.7607	98.8782	0.88251
104	Cheongjakong	Glycine max	S. Korea	CD-1265	99.8712	99.6684	0.20281
105	Cheongja3	Glycine max	S. Korea	CD-1266	99.8607	99.6402	0.22049
106	Cheongdu1	Glycine max	S. Korea	CD-1267	99.8337	99.3568	0.4769
107	Daeheug	Glycine max	S. Korea	CD-1268	99.8839	99.5701	0.31388
108	Hugseong	Glycine max	S. Korea	CD-1269	99.7502	99.4391	0.31112
109	Geomjeongkong5	Glycine max	S. Korea	CD-1270	99.7922	99.2695	0.52276
110	Cheongyeob1	Glycine max	S. Korea	CD-1271	99.8464	99.5922	0.2542
111	Geomjeongkong1	Glycine max	S. Korea	CD-1272	99.8701	99.6535	0.21662
112	Geomjeongkong2	Glycine max	S. Korea	CD-1273	99.8397	99.5054	0.33433
113	Ilpumgeomjeongkong	Glycine max	S. Korea	CD-1274	99.8364	99.3463	0.49016
114	Jinyulkong	Glycine max	S. Korea	CD-1275	99.2899	98.7937	0.49624
115	Geomjeongkong3	Glycine max	S. Korea	CD-1276	99.8204	99.5784	0.24204
116	Geomjeongkong4	Glycine max	S. Korea	CD-1277	99.7906	99.4933	0.2973
117	Cheongja2	Glycine max	S. Korea	CD-1278	99.8491	99.4999	0.34925
118	Ilpumgeomjeong2	Glycine max	S. Korea	CD-1279	99.8298	99.3921	0.43766
119	Heugmi	Glycine max	S. Korea	CD-1280	99.6038	99.1495	0.45424
120	Seonheukkong	Glycine max	S. Korea	CD-1281	99.7138	99.4286	0.28514
121	Heugcheongkong	Glycine max	S. Korea	CD-1282	99.6856	99.4148	0.27078
122	Danmi	Glycine max	S. Korea	CD-1283	99.8773	99.7237	0.15362
123	Nogwon	Glycine max	S. Korea	CD-1284	99.1551	98.4698	0.68523
124	Saeolkong	Glycine max	S. Korea	CD-1285	99.8862	99.5706	0.31554
125	Hanol	Glycine max	S. Korea	CD-1286	99.8613	99.6281	0.2332
126	Hwangkeumol	Glycine max	S. Korea	CD-1287	99.6237	99.1578	0.46585
127	Daol	Glycine max	S. Korea	CD-1288	99.4374	99.1473	0.29012
128	Geomjeongsaeol	Glycine max	S. Korea	CD-1289	99.5706	99.3192	0.25144
129	Hwaeomputkong	Glycine max	S. Korea	CD-1290	99.3684	99.0534	0.31498
130	Geomjeongolkong	Glycine max	S. Korea	CD-1291	99.2004	98.7931	0.40727
131	Shillog	Glycine max	S. Korea	CD-1292	97.757	96.8098	0.94717
132	Seonnogkong	Glycine max	S. Korea	CD-1293	99.4187	99.1595	0.25917
133	Dajin	Glycine max	S. Korea	CD-1294	99.4004	98.9484	0.45203
134	Mirang	Glycine max	S. Korea	CD-1295	99.2916	98.939	0.35256
135	Danmi2	Glycine max	S. Korea	CD-1296	97.384	96.3169	1.06708
136	Chamol	Glycine max	S. Korea	CD-1297	99.2203	98.6047	0.6156
137	Mapple presto	Glycine max	USA	CD-1298	99.0025	98.2775	0.72502
138	Fiskeby	Glycine max	Sweden	CD-1299	98.5599	97.7089	0.85101
139	OT89-05	Glycine max	Canada	CD-1300	99.4408	98.9296	0.51116
140	OT89-06	Glycine max	Canada	CD-1301	99.0191	98.3477	0.67142
141	OT93-26	Glycine max	Canada	CD-1302	99.6115	99.1623	0.44927
142	OT93-28	Glycine max	Canada	CD-1303	99.485	98.9832	0.50177
143	OT94-37	Glycine max	Canada	CD-1304	99.3905	98.8694	0.52111
144	OT94-39	Glycine max	Canada	CD-1305	99.4949	98.9909	0.50398
145	OT94-49	Glycine max	Canada	CD-1306	99.2783	98.75	0.52829
146	OT94-51	Glycine max	Canada	CD-1307	98.2449	97.4276	0.8173
147	Blackhawk	Glycine max	USA	CD-1310	98.7909	97.9377	0.85322
148	L67-153	Glycine max	USA	CD-1311	99.2744	98.7362	0.53824
149	L62-667	Glycine max	USA	CD-1312	97.5663	96.3451	1.22126
150	PI 408105	Glycine max	S. Korea	CD-1313	99.3695	99.0611	0.30835
151	Taekwangkong	Glycine max	S. Korea	CD-1329	99.5237	99.1098	0.4139
152	Pureunkong	Glycine max	S. Korea	CD-1343	99.6883	99.3142	0.37411
153	Adelphia	Glycine max	USA	CD-1345	99.7834	99.1258	0.6576
154	Bancheongdu	Glycine max	S. Korea	CD-1346	98.083	88.0637	10.0193
155	IT21574	Glycine max	S. Korea	CD-1347	99.8817	99.6845	0.19728
156	Bongeui	Glycine max	S. Korea	CD-1348	99.8646	99.6148	0.24978
157	Boone	Glycine max	USA	CD-1349	99.7878	99.1269	0.66092
158	IT21585	Glycine max	S. Korea	CD-1350	99.9116	99.701	0.21054
159	Crawford	Glycine max	USA	CD-1351	99.869	99.6994	0.16965
160	Dancheon	Glycine max	S. Korea	CD-1352	99.8889	99.7486	0.14036
161	Dancheondamnok	Glycine max	S. Korea	CD-1353	99.5364	99.2357	0.30062
162	Heuin	Glycine max	S. Korea	CD-1354	99.8889	99.6546	0.2343
163	KLS 119-1	Glycine max	S. Korea	CD-1355	99.8525	99.3236	0.52884
164	Ikdonjaerea	Glycine max	S. Korea	CD-1356	99.827	99.6309	0.19617
165	Dusan74	Glycine max	S. Korea	CD-1357	99.9143	99.6961	0.21828
166	K.L.S 739-2	Glycine max	S. Korea	CD-1358	99.8845	99.6513	0.2332
167	K.L.S 803-2	Glycine max	S. Korea	CD-1359	99.9022	99.7353	0.16689
168	Gyeongnam1	Glycine max	S. Korea	CD-1360	99.7425	99.5728	0.16965
169	Mack	Glycine max	USA	CD-1361	99.8243	99.1429	0.68136
170	Nonglim5	Glycine max	Japan	CD-1362	99.8961	99.6491	0.24701
171	Oealkong	Glycine max	S. Korea	CD-1363	99.8884	99.6541	0.2343
172	Perry	Glycine max	USA	CD-1364	99.4507	98.5958	0.85488
173	Pomana	Glycine max	USA	CD-1365	99.8607	99.2269	0.63384
174	PI 68430	Glycine max	China	CD-1366	99.8801	99.3855	0.49458
175	PI 82218	Glycine max	S. Korea	CD-1367	99.8513	99.6955	0.15583
176	Suwon116	Glycine max	S. Korea	CD-1368	99.443	97.0159	2.42704
177	PI 157410	Glycine max	S. Korea	CD-1369	99.8806	99.7171	0.16357
178	PI 196168	Glycine max	S. Korea	CD-1370	99.8712	99.7121	0.15915
179	Pyeongbuktae	Glycine max	S. Korea	CD-1371	99.9016	99.6928	0.20888
180	Sugae2	Glycine max	S. Korea	CD-1372	99.9304	99.79	0.14036
181	Sugae29	Glycine max	S. Korea	CD-1373	99.916	99.6657	0.25033
182	KwangKyo	Glycine max	S. Korea	CD-1374	99.8641	99.1744	0.68965
183	Sugae34	Glycine max	S. Korea	CD-1375	99.7248	99.3037	0.42109
184	Sugae35	Glycine max	S. Korea	CD-1376	99.9061	99.6701	0.23596
185	Ilinnangjidu	Glycine max	S. Korea	CD-1377	99.5944	99.2822	0.31222
186	Sugae39	Glycine max	S. Korea	CD-1378	99.8851	99.5701	0.31498
187	Gangnim	Glycine max	S. Korea	CD-1379	99.7994	99.6148	0.18457
188	Sugae47	Glycine max	S. Korea	CD-1380	99.9033	99.7425	0.16081
189	Sugae51	Glycine max	S. Korea	CD-1381	99.8315	99.6005	0.23099
190	Sugae52	Glycine max	S. Korea	CD-1382	99.895	99.6756	0.21938
191	Sugae53	Glycine max	S. Korea	CD-1383	99.8707	99.6508	0.21994
192	Sugae55	Glycine max	S. Korea	CD-1384	99.9138	99.7336	0.18015
193	Sugae56	Glycine max	S. Korea	CD-1385	99.8364	99.5916	0.2448
194	Sugae57	Glycine max	S. Korea	CD-1386	99.89	99.6574	0.23265
195	Sugae59	Glycine max	S. Korea	CD-1387	99.8967	99.6668	0.22988
196	Dusan6	Glycine max	S. Korea	CD-1388	99.8663	99.3214	0.54487
197	Dusan7	Glycine max	S. Korea	CD-1389	99.8083	99.5894	0.21883
198	Dusan61	Glycine max	S. Korea	CD-1390	99.8823	99.6745	0.20778
199	Dusan69	Glycine max	S. Korea	CD-1391	99.8762	99.5209	0.35533
200	Dusan70	Glycine max	S. Korea	CD-1392	99.779	99.5435	0.23541
201	Dusan73	Glycine max	S. Korea	CD-1393	99.8823	99.6425	0.23983
202	Dusan74	Glycine max	S. Korea	CD-1394	99.8746	99.653	0.22159
203	Dusan75	Glycine max	S. Korea	CD-1395	99.8596	99.3988	0.46087
204	Dusan83	Glycine max	S. Korea	CD-1396	99.8994	99.538	0.3614
205	Wabash	Glycine max	USA	CD-1397	99.8845	99.6541	0.23044
206	Woodsworth	Glycine max	USA	CD-1398	99.8928	99.3977	0.49513
207	Ulsantae	Glycine max	S. Korea	CD-1399	99.8862	99.601	0.28514
208	Yugwu16	Glycine max	Japan	CD-1400	99.0434	98.6074	0.43601
209	Yugwo25	Glycine max	Japan	CD-1401	99.8315	99.6038	0.22767
210	Chungja	Glycine max	S. Korea	Chungja	98.9804	98.3748	0.60566
211	Cheongja3	Glycine max	S. Korea	Chungja3	99.3087	98.9633	0.34538
212	Daepung	Glycine max	S. Korea	Daepoong	98.4477	97.2944	1.15329
213	Daewon	Glycine max	S. Korea	DaeWon	99.4977	99.1103	0.38738
214	Danbaegkong	Glycine max	S. Korea	Danbaek	99.6845	99.1711	0.51337
215	Ajuggali	Glycine max	S. Korea	DD-0001	99.8657	99.6988	0.16689
216	Jangbaegkong	Glycine max	S. Korea	DD-0002	99.785	99.2048	0.58024
217	SLSN293-2	Glycine max	S. Korea	DD-0003	99.7077	99.3999	0.3078
218	KLS 901-2	Glycine max	S. Korea	DD-0004	99.7303	99.4817	0.24867
219	SLSN-Bonghwoachunyang-5	Glycine max	S. Korea	DD-0005	99.5822	99.2921	0.29012
220	Davis	Glycine max	USA	DD-0006	99.5994	99.1335	0.46585
221	Ham-nam	Glycine max	S. Korea	DD-0007	99.5922	99.3838	0.20833
222	Kantou #44	Glycine max	Japan	DD-0008	99.0379	98.6494	0.38848
223	KLS101-2	Glycine max	S. Korea	DD-0009	98.797	96.9844	1.81255
224	KLS105	Glycine max	S. Korea	DD-0010	99.3463	98.955	0.39124
225	KLS117	Glycine max	S. Korea	DD-0011	99.3833	97.4442	1.93909
226	KLS119-2	Glycine max	S. Korea	DD-0012	99.6137	99.2882	0.32548
227	KLS123-1	Glycine max	S. Korea	DD-0013	98.5339	97.9791	0.55482
228	KLS125-1	Glycine max	S. Korea	DD-0014	99.7044	99.0097	0.69462
229	KLS126-3	Glycine max	S. Korea	DD-0015	99.3474	99.0772	0.27022
230	KLS127	Glycine max	S. Korea	DD-0016	99.6878	98.9644	0.72336
231	KLS201-1	Glycine max	S. Korea	DD-0017	99.68	99.4933	0.18678
232	KLS205-1	Glycine max	S. Korea	DD-0018	99.8016	99.5225	0.27907
233	KLS208	Glycine max	S. Korea	DD-0019	99.7806	99.5761	0.20446
234	KLS215	Glycine max	S. Korea	DD-0020	99.7839	99.601	0.18291
235	KLS411-1	Glycine max	S. Korea	DD-0021	99.7259	99.5203	0.20557
236	KLS414	Glycine max	S. Korea	DD-0022	99.5977	99.3485	0.24922
237	KLS419	Glycine max	S. Korea	DD-0023	98.9257	98.4925	0.43324
238	KLS505-3	Glycine max	S. Korea	DD-0024	99.6187	99.4242	0.19452
239	KLS 116-1	Glycine max	S. Korea	DD-0025	99.5071	97.8089	1.69816
240	KLS511	Glycine max	S. Korea	DD-0026	99.821	99.5137	0.30725
241	KLS607-3	Glycine max	S. Korea	DD-0027	99.8989	99.6878	0.2111
242	KLS614-1	Glycine max	S. Korea	DD-0028	99.711	99.4839	0.22712
243	KLS632-1	Glycine max	S. Korea	DD-0029	99.6695	99.4419	0.22767
244	KLS701-2	Glycine max	S. Korea	DD-0030	99.8508	99.659	0.19175
245	KLS702-1	Glycine max	S. Korea	DD-0031	99.8442	99.6408	0.20336
246	KLS706	Glycine max	S. Korea	DD-0032	99.7955	99.5353	0.26028
247	KLS711-1	Glycine max	S. Korea	DD-0033	99.7469	99.312	0.4349
248	KLS713-1	Glycine max	S. Korea	DD-0034	99.5938	99.412	0.18181
249	KLS714-2	Glycine max	S. Korea	DD-0035	99.6137	98.9152	0.69849
250	KLS717-2	Glycine max	S. Korea	DD-0036	99.7022	99.4629	0.23928
251	KLS723-1	Glycine max	S. Korea	DD-0037	99.8337	99.5844	0.24922
252	KLS724-1	Glycine max	S. Korea	DD-0038	99.774	99.6226	0.15141
253	KLS733-1	Glycine max	S. Korea	DD-0039	99.8049	99.5977	0.20723
254	KLS736-3	Glycine max	S. Korea	DD-0040	99.8513	99.6712	0.18015
255	KLS740	Glycine max	S. Korea	DD-0041	99.8386	99.6745	0.16412
256	KLS741	Glycine max	S. Korea	DD-0042	99.7303	99.5767	0.15362
257	KLS743-2	Glycine max	S. Korea	DD-0043	99.8232	99.6049	0.21828
258	KLS804-1	Glycine max	S. Korea	DD-0044	99.8475	99.6248	0.2227
259	KLS806-1	Glycine max	S. Korea	DD-0045	99.6469	99.3816	0.26525
260	KLS827	Glycine max	S. Korea	DD-0046	99.6032	99.4115	0.19175
261	Lindarin #63	Glycine max	USA	DD-0047	99.1429	98.4897	0.65318
262	Century 84	Glycine max	USA	DD-0048	99.5662	98.8329	0.73331
263	Norchief	Glycine max	USA	DD-0049	99.7624	99.1595	0.60289
264	PI 70213	Glycine max	China	DD-0051	99.8386	99.2197	0.61892
265	PI 79628	Glycine max	China	DD-0053	99.6773	99.1285	0.54874
266	PI 84581	Glycine max	S. Korea	DD-0054	99.2888	98.6268	0.66202
267	PI 84683A	Glycine max	S. Korea	DD-0055	99.8353	99.5281	0.30725
268	PI 91163	Glycine max	China	DD-0056	99.7441	99.2214	0.52276
269	PI 200503	Glycine max	Japan	DD-0057	99.7115	99.3186	0.3929
270	PI 243517	Glycine max	Japan	DD-0058	99.5248	99.2208	0.30393
271	Sugae27	Glycine max	S. Korea	DD-0059	99.5833	99.2429	0.3404
272	Yugwo7	Glycine max	Japan	DD-0060	99.7082	99.464	0.24425
273	KwangKyo	Glycine max	S. Korea	DD-0061	99.8116	99.5651	0.24646
274	KLS 129-1	Glycine max	S. Korea	DD-0062	99.2717	98.7329	0.53879
275	Lee-68	Glycine max	USA	DD-0063	99.8132	99.3291	0.48408
276	YN4-2	Glycine max	S. Korea	DD-0064	99.5822	98.6511	0.93114
277	YN23-4	Glycine max	S. Korea	DD-0065	99.6706	99.1385	0.53216
278	YN44	Glycine max	S. Korea	DD-0066	99.8486	99.6309	0.21773
279	YN48	Glycine max	S. Korea	DD-0067	99.8519	99.5955	0.25641
280	YN55-4	Glycine max	S. Korea	DD-0068	99.8243	99.6286	0.19562
281	YN69-2	Glycine max	S. Korea	DD-0069	99.8221	99.4419	0.38019
282	YN69-4	Glycine max	S. Korea	DD-0070	99.2468	98.9224	0.32438
283	YN85-3	Glycine max	S. Korea	DD-0071	99.3844	99.0573	0.32714
284	YJ41	Glycine max	S. Korea	DD-0072	99.7115	99.4789	0.23265
285	YN108-4	Glycine max	S. Korea	DD-0073	99.6259	99.27	0.35588
286	YN109-1	Glycine max	S. Korea	DD-0074	99.7734	99.5585	0.21496
287	YN122-4	Glycine max	S. Korea	DD-0075	99.743	99.0865	0.6565
288	YN137-2	Glycine max	S. Korea	DD-0076	99.8105	99.5944	0.21607
289	YN152-1	Glycine max	S. Korea	DD-0077	99.7287	99.2916	0.43711
290	YN154	Glycine max	S. Korea	DD-0078	99.5971	98.8655	0.73165
291	YN160-2	Glycine max	S. Korea	DD-0079	99.6789	99.2639	0.41501
292	YN162	Glycine max	S. Korea	DD-0080	99.722	99.4833	0.23873
293	YN174	Glycine max	S. Korea	DD-0081	99.7806	99.5541	0.22657
294	YN175-3	Glycine max	S. Korea	DD-0082	99.8607	99.6259	0.23486
295	YN176-2	Glycine max	S. Korea	DD-0083	99.8011	99.5795	0.22159
296	YN176-3	Glycine max	S. Korea	DD-0084	99.7342	99.5137	0.22049
297	YN178-3	Glycine max	S. Korea	DD-0085	99.6231	99.3949	0.22823
298	YN180-3	Glycine max	S. Korea	DD-0086	99.6143	99.1147	0.49956
299	YN188-3	Glycine max	S. Korea	DD-0087	99.4153	99.1059	0.30946
300	YN191-4	Glycine max	S. Korea	DD-0088	99.8187	99.5988	0.21994
301	YN201-4	Glycine max	S. Korea	DD-0089	99.7502	99.5148	0.23541
302	YN208	Glycine max	S. Korea	DD-0090	99.6027	99.27	0.33267
303	YJ73-1	Glycine max	S. Korea	DD-0091	99.7889	99.496	0.29288
304	YN213-2	Glycine max	S. Korea	DD-0092	99.7701	99.4667	0.30338
305	YN220-3	Glycine max	S. Korea	DD-0093	99.7624	99.5408	0.22159
306	YN228-1	Glycine max	S. Korea	DD-0094	99.8414	99.6176	0.22381
307	YJ11	Glycine max	S. Korea	DD-0095	99.8519	99.6607	0.1912
308	YJ16-4	Glycine max	S. Korea	DD-0096	99.779	99.4225	0.35643
309	YJ19-1	Glycine max	S. Korea	DD-0097	99.1937	98.8743	0.31941
310	YJ22-1	Glycine max	S. Korea	DD-0098	99.7348	99.5358	0.19894
311	YJ66	Glycine max	S. Korea	DD-0099	99.8596	99.6718	0.18789
312	YJ88	Glycine max	S. Korea	DD-0100	99.7138	99.5121	0.2017
313	YJ105-2	Glycine max	S. Korea	DD-0101	99.7497	99.5496	0.20004
314	YJ107-3	Glycine max	S. Korea	DD-0102	99.8066	99.5861	0.22049
315	YJ108-1	Glycine max	S. Korea	DD-0103	99.8088	99.5867	0.22215
316	YJ113-1	Glycine max	S. Korea	DD-0104	99.4358	99.0727	0.36306
317	YJ138-4	Glycine max	S. Korea	DD-0105	99.8525	99.6607	0.19175
318	YJ143-1	Glycine max	S. Korea	DD-0106	99.3021	98.981	0.32106
319	YJ153-1	Glycine max	S. Korea	DD-0107	99.8751	99.6828	0.19231
320	YJ190-4	Glycine max	S. Korea	DD-0108	99.6845	98.608	1.07648
321	YJ196-1	Glycine max	S. Korea	DD-0109	99.8458	99.6303	0.21552
322	YJ230-2	Glycine max	S. Korea	DD-0110	99.6983	99.4933	0.20502
323	YJ212-2	Glycine max	S. Korea	DD-0111	99.6585	99.4303	0.22823
324	YJ225-1	Glycine max	S. Korea	DD-0112	99.7546	99.5535	0.20115
325	YJ229-3	Glycine max	S. Korea	DD-0113	98.7611	93.1339	5.62718
326	YN48	Glycine max	S. Korea	DD-0114	99.5585	98.5533	1.00519
327	YJ60-3	Glycine max	S. Korea	DD-0115	99.832	99.6414	0.19065
328	YJ85-2	Glycine max	S. Korea	DD-0116	99.706	99.3728	0.33322
329	YJ91-3	Glycine max	S. Korea	DD-0117	99.8773	99.6878	0.18954
330	YJ179-1	Glycine max	S. Korea	DD-0118	99.6071	99.3861	0.22104
331	Suwon82	Glycine max	S. Korea	DD-0119	99.5789	99.2081	0.3708
332	Suwon98	Glycine max	S. Korea	DD-0120	98.4046	90.7671	7.63756
333	Changdan-baekmok	Glycine max	S. Korea	DD-0121	99.6817	99.1595	0.52221
334	YB297-2	Glycine max	S. Korea	DD-0122	99.5739	99.3424	0.23154
335	YB316-3	Glycine max	S. Korea	DD-0123	98.4842	97.8321	0.65207
336	YJ85-1	Glycine max	S. Korea	DD-0124	99.3396	99.0468	0.29288
337	YB192-3	Glycine max	S. Korea	DD-0125	99.7325	99.5469	0.18568
338	YN105-3	Glycine max	S. Korea	DD-0126	99.769	99.5706	0.19839
339	YN197-1	Glycine max	S. Korea	DD-0127	98.9495	94.6602	4.28932
340	KAS370-26	Glycine max	S. Korea	DD-0128	99.7375	99.5231	0.21441
341	Suwon103	Glycine max	S. Korea	DD-0129	99.6541	99.2004	0.45369
342	Suwon45-3	Glycine max	S. Korea	DD-0130	99.8431	99.6331	0.20999
343	Suwon59-2	Glycine max	S. Korea	DD-0131	99.7806	99.5618	0.21883
344	YN75-2	Glycine max	S. Korea	DD-0132	99.6253	99.2468	0.37853
345	YN83	Glycine max	S. Korea	DD-0133	99.7292	99.5082	0.22104
346	YN89-2	Glycine max	S. Korea	DD-0134	99.8044	99.5253	0.27907
347	YN98-4	Glycine max	S. Korea	DD-0135	99.779	99.5568	0.22215
348	Milyang1	Glycine max	S. Korea	DD-0136	99.6795	99.2037	0.47579
349	YN113-2	Glycine max	S. Korea	DD-0137	99.3816	99.107	0.27464
350	YN118	Glycine max	S. Korea	DD-0138	99.7242	99.4977	0.22657
351	YN148-3	Glycine max	S. Korea	DD-0139	99.638	99.1628	0.47524
352	YN168-4	Glycine max	S. Korea	DD-0140	99.695	99.4336	0.26138
353	YN210-4	Glycine max	S. Korea	DD-0141	99.7397	98.9385	0.80128
354	YN221-2	Glycine max	S. Korea	DD-0142	99.6961	99.2043	0.49182
355	Milyang6	Glycine max	S. Korea	DD-0143	99.7403	99.4408	0.29951
356	Milyang10	Glycine max	S. Korea	DD-0144	99.7883	99.3816	0.40672
357	Milyang12	Glycine max	S. Korea	DD-0145	96.6181	81.5811	15.0369
358	YJ93-2	Glycine max	S. Korea	DD-0146	99.7707	99.5701	0.2006
359	YJ93-3	Glycine max	S. Korea	DD-0147	99.6358	99.3783	0.25751
360	YJ93-4	Glycine max	S. Korea	DD-0148	99.8795	99.6673	0.2122
361	YJ98-4	Glycine max	S. Korea	DD-0149	99.2253	98.9246	0.30062
362	YJ120-3	Glycine max	S. Korea	DD-0150	99.6126	99.3197	0.29288
363	Hourai	Glycine max	Japan	DD-0151	99.6773	99.1705	0.50674
364	YJ165-4	Glycine max	S. Korea	DD-0152	99.5143	98.1455	1.3688
365	YJ177-3	Glycine max	S. Korea	DD-0153	99.7756	99.5187	0.25696
366	Mokpo1	Glycine max	S. Korea	DD-0154	99.6115	99.2186	0.3929
367	YJ207-1	Glycine max	S. Korea	DD-0155	99.8315	99.4839	0.34759
368	YJ223-3	Glycine max	S. Korea	DD-0156	99.6192	98.8252	0.79409
369	KLS77005-1	Glycine max	S. Korea	DD-0157	99.8011	99.5949	0.20612
370	YJ232-2	Glycine max	S. Korea	DD-0158	99.5911	99.3722	0.21883
371	YJ234-4	Glycine max	S. Korea	DD-0159	99.879	99.6812	0.19783
372	KAS700-42	Glycine max	S. Korea	DD-0160	99.4164	98.7622	0.65428
373	YJ250-1	Glycine max	S. Korea	DD-0161	99.538	99.2971	0.24094
374	YJ256-1	Glycine max	S. Korea	DD-0162	99.6607	99.2352	0.42551
375	YJ258-4	Glycine max	S. Korea	DD-0163	99.7491	99.5751	0.17407
376	YJ268	Glycine max	S. Korea	DD-0164	99.7436	99.4021	0.34151
377	YJ284-1	Glycine max	S. Korea	DD-0165	99.7375	99.5513	0.18623
378	PI 407736	Glycine max	China	DD-0166	98.9921	96.1572	2.83486
379	YJ296-2	Glycine max	S. Korea	DD-0167	99.7591	99.5314	0.22767
380	YJ302-1	Glycine max	S. Korea	DD-0168	99.6812	99.4253	0.25586
381	YJ302-3	Glycine max	S. Korea	DD-0169	99.7469	99.4916	0.2553
382	YB19-3	Glycine max	S. Korea	DD-0170	99.8746	99.6817	0.19286
383	YB24-2	Glycine max	S. Korea	DD-0171	99.3584	99.0915	0.26691
384	YB25-3	Glycine max	S. Korea	DD-0172	99.8232	99.5784	0.2448
385	YB27	Glycine max	S. Korea	DD-0173	99.6839	99.3352	0.34869
386	YB31-3	Glycine max	S. Korea	DD-0174	99.6916	99.4507	0.24094
387	YB44	Glycine max	S. Korea	DD-0175	99.8464	99.6922	0.15418
388	YB77	Glycine max	S. Korea	DD-0176	99.6839	99.3623	0.32162
389	YB132-4	Glycine max	S. Korea	DD-0177	99.8132	99.6767	0.13649
390	YB154	Glycine max	S. Korea	DD-0178	99.7071	99.4778	0.22933
391	YB182-4	Glycine max	S. Korea	DD-0179	99.7629	99.5994	0.16357
392	YB193-3	Glycine max	S. Korea	DD-0180	99.8839	99.7082	0.17573
393	YB199	Glycine max	S. Korea	DD-0181	99.4927	99.1888	0.30393
394	YB201-2	Glycine max	S. Korea	DD-0182	99.8038	99.5767	0.22712
395	YB202-4	Glycine max	S. Korea	DD-0183	99.8243	99.6491	0.17518
396	YB213-4	Glycine max	S. Korea	DD-0184	99.8585	99.6961	0.16247
397	YB223-1	Glycine max	S. Korea	DD-0185	91.4219	88.8606	2.56133
398	YB233-3	Glycine max	S. Korea	DD-0186	99.8005	99.6088	0.19175
399	YB241	Glycine max	S. Korea	DD-0187	99.6994	99.517	0.18236
400	YB244	Glycine max	S. Korea	DD-0188	99.821	99.6187	0.20225
401	YB262-4	Glycine max	S. Korea	DD-0189	99.6729	99.3308	0.34206
402	YB266	Glycine max	S. Korea	DD-0190	99.6839	99.5098	0.17407
403	YB293-2	Glycine max	S. Korea	DD-0191	99.8414	99.6386	0.20281
404	YB302	Glycine max	S. Korea	DD-0192	99.6635	99.4756	0.18789
405	YB303	Glycine max	S. Korea	DD-0193	99.8276	99.4805	0.34704
406	YB308-4	Glycine max	S. Korea	DD-0194	99.8176	99.569	0.24867
407	YB331-3	Glycine max	S. Korea	DD-0195	99.8497	99.6425	0.20723
408	YB332	Glycine max	S. Korea	DD-0196	91.1102	88.4859	2.62432
409	YB358-1	Glycine max	S. Korea	DD-0197	99.4181	99.1755	0.24259
410	KLS77003-4	Glycine max	S. Korea	DD-0198	99.9016	99.7022	0.19949
411	KLS77016	Glycine max	S. Korea	DD-0199	99.8945	99.7502	0.14423
412	KLS77017	Glycine max	S. Korea	DD-0200	99.7762	99.5579	0.21828
413	KLS77026	Glycine max	S. Korea	DD-0201	99.7977	99.5977	0.20004
414	KLS77042	Glycine max	S. Korea	DD-0202	99.8154	99.6093	0.20612
415	KLS77048	Glycine max	S. Korea	DD-0203	98.1057	97.1016	1.00408
416	KLS77056	Glycine max	S. Korea	DD-0204	99.8381	99.5353	0.30283
417	KLS77064	Glycine max	S. Korea	DD-0205	99.8547	99.6458	0.20888
418	KLS77069	Glycine max	S. Korea	DD-0206	99.879	99.6684	0.21054
419	KLS77090	Glycine max	S. Korea	DD-0207	99.8431	99.6347	0.20833
420	KLS77098-1	Glycine max	S. Korea	DD-0208	99.8204	99.5474	0.27299
421	KLS77109-3	Glycine max	S. Korea	DD-0209	99.8989	99.764	0.13484
422	KLS77109-4	Glycine max	S. Korea	DD-0210	99.8149	99.4457	0.36914
423	KLS77114-1	Glycine max	S. Korea	DD-0211	99.6778	99.2092	0.46861
424	KLS77125-1	Glycine max	S. Korea	DD-0212	99.8558	99.6718	0.18402
425	KLS77131-2	Glycine max	S. Korea	DD-0213	99.5032	99.1877	0.31554
426	KLS77134-2	Glycine max	S. Korea	DD-0214	99.8232	99.6154	0.20778
427	KLS140-3	Glycine max	S. Korea	DD-0215	99.8707	99.669	0.2017
428	KLS141	Glycine max	S. Korea	DD-0216	99.9088	99.7569	0.15197
429	KLS77191-1	Glycine max	S. Korea	DD-0217	99.8204	99.5253	0.29509
430	KLS77213-4	Glycine max	S. Korea	DD-0218	99.6745	99.4037	0.27078
431	KLS77214-3	Glycine max	S. Korea	DD-0219	98.9628	98.4997	0.46308
432	KLS77170	Glycine max	S. Korea	DD-0220	99.4955	99.0943	0.40119
433	KLS77207-1	Glycine max	S. Korea	DD-0221	99.8519	99.6364	0.21552
434	Yuwolkong	Glycine max	S. Korea	DD-0222	99.8619	99.6695	0.19231
435	IT101025	Glycine max	S. Korea	DD-0223	99.6773	99.4535	0.22381
436	Yuwolkong	Glycine max	S. Korea	DD-0224	99.874	99.6143	0.25972
437	IT101110	Glycine max	S. Korea	DD-0225	99.8895	99.7027	0.18678
438	Pureunkong	Glycine max	S. Korea	DD-0226	99.8735	99.6751	0.19839
439	Geomjeongkong	Glycine max	S. Korea	DD-0227	99.112	98.6555	0.45645
440	IT103415	Glycine max	S. Korea	DD-0228	99.8165	99.5822	0.2343
441	IT103619	Glycine max	S. Korea	DD-0229	99.8834	99.674	0.20944
442	IT103631	Glycine max	S. Korea	DD-0230	99.7961	99.6463	0.14976
443	IT103954	Glycine max	S. Korea	DD-0231	99.8348	99.606	0.22878
444	IT103960	Glycine max	S. Korea	DD-0232	99.806	99.5784	0.22767
445	IT104009	Glycine max	S. Korea	DD-0233	99.8536	99.6325	0.22104
446	IT104023	Glycine max	S. Korea	DD-0234	99.6563	99.3507	0.30559
447	IT104038	Glycine max	S. Korea	DD-0235	99.8812	99.6607	0.22049
448	Nonduleong	Glycine max	S. Korea	DD-0236	99.869	99.643	0.22602
449	IT104334	Glycine max	S. Korea	DD-0237	99.617	99.2463	0.3708
450	Kongnamulkong	Glycine max	S. Korea	DD-0238	99.879	99.5623	0.31664
451	IT104441	Glycine max	S. Korea	DD-0239	99.8712	99.6872	0.18402
452	IT104553	Glycine max	S. Korea	DD-0240	99.8342	99.5778	0.25641
453	IT104704	Glycine max	S. Korea	DD-0241	99.8436	99.6436	0.20004
454	IT104865	Glycine max	S. Korea	DD-0242	99.9011	99.6386	0.26249
455	IT104887	Glycine max	S. Korea	DD-0243	98.1024	92.804	5.29838
456	IT105237	Glycine max	S. Korea	DD-0244	99.7596	99.4955	0.26415
457	IT105267	Glycine max	S. Korea	DD-0245	99.8292	99.6286	0.2006
458	IT105268	Glycine max	S. Korea	DD-0246	99.7198	99.4794	0.24038
459	IT105278	Glycine max	S. Korea	DD-0247	99.8801	99.6275	0.25254
460	Heugkong	Glycine max	S. Korea	DD-0248	99.795	99.4374	0.35754
461	IT105490	Glycine max	S. Korea	DD-0249	99.9254	99.7977	0.12765
462	Geomjeongkong	Glycine max	S. Korea	DD-0250	99.8536	99.6568	0.19673
463	IT105525	Glycine max	S. Korea	DD-0251	99.89	99.7558	0.13428
464	Geomjeongkong	Glycine max	S. Korea	DD-0252	99.8845	99.6773	0.20723
465	IT105640	Glycine max	S. Korea	DD-0253	99.8315	99.5275	0.30393
466	IT105754	Glycine max	S. Korea	DD-0254	99.8983	99.7392	0.15915
467	Kongnamulkong	Glycine max	S. Korea	DD-0255	99.7237	99.422	0.30172
468	IT105794	Glycine max	S. Korea	DD-0256	99.8569	99.6187	0.23817
469	IT108679	Glycine max	S. Korea	DD-0257	99.8641	99.6088	0.2553
470	IT108810	Glycine max	S. Korea	DD-0258	98.2875	89.884	8.40347
471	Kongnamulkong	Glycine max	S. Korea	DD-0259	99.7497	99.5209	0.22878
472	Geomeun	Glycine max	S. Korea	DD-0260	99.9508	99.8221	0.12876
473	Ol	Glycine max	S. Korea	DD-0261	99.8663	99.6839	0.18236
474	Cheongkong	Glycine max	S. Korea	DD-0262	99.8425	99.6485	0.19396
475	IT110987	Glycine max	S. Korea	DD-0263	99.7933	99.6021	0.1912
476	Kongnamulkong	Glycine max	S. Korea	DD-0264	99.8922	99.6485	0.2437
477	Geomjeongkong	Glycine max	S. Korea	DD-0265	99.8619	99.6834	0.17849
478	IT111090	Glycine max	S. Korea	DD-0266	99.8585	99.5773	0.28128
479	Kongnamulkong	Glycine max	S. Korea	DD-0267	99.8635	99.6718	0.19175
480	Bamkong	Glycine max	S. Korea	DD-0268	99.8093	99.669	0.14036
481	IT112787	Glycine max	S. Korea	DD-0269	99.7132	99.375	0.33819
482	IT112859	Glycine max	S. Korea	DD-0270	99.5259	99.2053	0.32051
483	IT112926	Glycine max	S. Korea	DD-0271	99.8956	99.7569	0.1387
484	IT113027	Glycine max	S. Korea	DD-0272	99.8541	99.6419	0.2122
485	Kongnamulkong	Glycine max	S. Korea	DD-0273	99.8105	99.5822	0.22823
486	Cheongtae	Glycine max	S. Korea	DD-0274	99.8055	99.5651	0.24038
487	IT113118	Glycine max	S. Korea	DD-0275	99.8409	99.6822	0.1586
488	Ajuggalibamkong	Glycine max	S. Korea	DD-0276	99.8607	99.6706	0.1901
489	Kongnamulkong	Glycine max	S. Korea	DD-0277	99.8701	99.5883	0.28183
490	IT113573	Glycine max	S. Korea	DD-0278	99.6673	99.4087	0.25862
491	IT113574	Glycine max	S. Korea	DD-0279	99.8558	99.6386	0.21717
492	Kongnamulkong	Glycine max	S. Korea	DD-0280	99.8425	99.4723	0.37025
493	KAS150-17-1	Glycine max	S. Korea	DD-0281	99.8508	99.6789	0.17186
494	KAS150-22	Glycine max	S. Korea	DD-0282	99.4933	99.2043	0.28901
495	KAS150-30	Glycine max	S. Korea	DD-0283	99.8458	99.6961	0.14976
496	KAS170-2	Glycine max	S. Korea	DD-0284	99.8585	99.7149	0.14368
497	KAS171-6	Glycine max	S. Korea	DD-0285	99.8867	99.716	0.17076
498	KAS171-7	Glycine max	S. Korea	DD-0286	99.8701	99.7198	0.15031
499	KAS174-7	Glycine max	S. Korea	DD-0287	99.7961	99.1501	0.646
500	KAS174-9	Glycine max	S. Korea	DD-0288	99.6994	99.5015	0.19783
501	KAS230-15	Glycine max	S. Korea	DD-0289	99.7419	99.506	0.23596
502	KAS232-17	Glycine max	S. Korea	DD-0290	99.8436	99.632	0.21165
503	KAS234-8	Glycine max	S. Korea	DD-0291	99.7613	99.5861	0.17518
504	KAS243-2	Glycine max	S. Korea	DD-0292	99.5811	99.3573	0.22381
505	KAS243-6	Glycine max	S. Korea	DD-0293	99.8193	99.606	0.21331
506	KAS245-5	Glycine max	S. Korea	DD-0294	99.6883	99.4579	0.23044
507	KAS245-10	Glycine max	S. Korea	DD-0295	99.3645	99.0528	0.31167
508	KAS246-10	Glycine max	S. Korea	DD-0296	99.6867	99.4358	0.25088
509	KAS301-21	Glycine max	S. Korea	DD-0297	99.5662	99.375	0.1912
510	KAS302-5	Glycine max	S. Korea	DD-0298	99.79	99.6286	0.16136
511	KAS302-16	Glycine max	S. Korea	DD-0299	99.5933	99.3756	0.21773
512	KAS310-11	Glycine max	S. Korea	DD-0300	99.5789	99.4026	0.17628
513	KAS331-12	Glycine max	S. Korea	DD-0301	98.9373	98.4461	0.49127
514	KAS351-4	Glycine max	S. Korea	DD-0302	99.3656	99.1086	0.25696
515	KAS351-20	Glycine max	S. Korea	DD-0303	98.0139	90.0785	7.93541
516	KAS352-9	Glycine max	S. Korea	DD-0304	99.7149	99.4623	0.25254
517	KAS360-7	Glycine max	S. Korea	DD-0305	99.6358	99.4021	0.23375
518	KAS362-10	Glycine max	S. Korea	DD-0306	98.8594	98.4206	0.43877
519	KAS380-14	Glycine max	S. Korea	DD-0307	99.3242	98.9219	0.4023
520	KAS503-2	Glycine max	S. Korea	DD-0308	99.7358	99.585	0.15086
521	KAS505-1	Glycine max	S. Korea	DD-0309	99.1799	98.6588	0.52111
522	KAS510-6	Glycine max	S. Korea	DD-0310	99.7209	99.5049	0.21607
523	KAS523-34	Glycine max	S. Korea	DD-0311	99.5474	99.2308	0.31664
524	KAS524-19	Glycine max	S. Korea	DD-0312	99.3722	99.1506	0.22159
525	KAS524-29	Glycine max	S. Korea	DD-0313	99.8116	99.6535	0.15805
526	KAS524-30	Glycine max	S. Korea	DD-0314	99.5916	99.364	0.22767
527	KAS530-20	Glycine max	S. Korea	DD-0315	98.8694	98.4383	0.43103
528	KAS530-24	Glycine max	S. Korea	DD-0316	99.664	99.4181	0.24591
529	KAS530-31	Glycine max	S. Korea	DD-0317	99.16	98.8218	0.33819
530	KAS530-39	Glycine max	S. Korea	DD-0318	99.4303	99.1291	0.30117
531	KAS531-5	Glycine max	S. Korea	DD-0319	99.2827	98.9373	0.34538
532	KAS531-7	Glycine max	S. Korea	DD-0320	99.732	99.5662	0.16578
533	KAS549-12	Glycine max	S. Korea	DD-0321	99.706	99.5076	0.19839
534	KAS551-10	Glycine max	S. Korea	DD-0322	99.8287	99.6347	0.19396
535	KAS551-17	Glycine max	S. Korea	DD-0323	99.6519	99.3855	0.26636
536	KAS552-10	Glycine max	S. Korea	DD-0324	99.7276	99.5148	0.21275
537	KAS560-12	Glycine max	S. Korea	DD-0325	99.7867	99.5751	0.21165
538	KAS560-14	Glycine max	S. Korea	DD-0326	99.7756	99.5612	0.21441
539	KAS571-23	Glycine max	S. Korea	DD-0327	98.818	94.149	4.66896
540	KAS574-7	Glycine max	S. Korea	DD-0328	99.7651	99.5253	0.23983
541	KAS580-11	Glycine max	S. Korea	DD-0329	99.2717	99.0258	0.24591
542	KAS604-9	Glycine max	S. Korea	DD-0330	99.3126	98.9771	0.33543
543	KAS625-19	Glycine max	S. Korea	DD-0331	98.2256	97.4138	0.81178
544	KAS640-12	Glycine max	S. Korea	DD-0332	99.7795	99.5054	0.27409
545	KAS640-38	Glycine max	S. Korea	DD-0333	99.7187	99.4794	0.23928
546	KAS640-42	Glycine max	S. Korea	DD-0334	99.7287	99.5275	0.20115
547	KAS640-55	Glycine max	S. Korea	DD-0335	99.6883	99.4899	0.19839
548	KAS642-11	Glycine max	S. Korea	DD-0336	99.6734	99.4314	0.24204
549	KAS643-21	Glycine max	S. Korea	DD-0337	99.6226	99.1379	0.48463
550	KAS646-23	Glycine max	S. Korea	DD-0338	99.7508	99.464	0.2868
551	KAS649-3	Glycine max	S. Korea	DD-0339	99.7563	99.5557	0.2006
552	KAS651-33	Glycine max	S. Korea	DD-0340	99.664	99.4877	0.17628
553	IT115870	Glycine max	S. Korea	DD-0341	98.8058	98.1968	0.60897
554	KAS660-21	Glycine max	S. Korea	DD-0342	97.9537	97.2828	0.67086
555	KAS663-14	Glycine max	S. Korea	DD-0343	99.4032	99.1777	0.22546
556	KAS671-10	Glycine max	S. Korea	DD-0344	99.8458	99.669	0.17683
557	KAS681-3	Glycine max	S. Korea	DD-0345	99.617	99.4203	0.19673
558	KAS683-7	Glycine max	S. Korea	DD-0346	99.354	99.07	0.28404
559	KAS684-5	Glycine max	S. Korea	DD-0347	99.8215	99.6165	0.20502
560	IT119895	Glycine max	S. Korea	DD-0348	99.464	99.1042	0.35975
561	Kongnamulkong	Glycine max	S. Korea	DD-0349	99.3137	99.0114	0.30228
562	PI 90241	Glycine max	N. Korea	DD-0350	99.6856	99.4905	0.19507
563	KLS84006	Glycine max	S. Korea	DD-0351	99.5535	99.2982	0.2553
564	KLS84073	Glycine max	S. Korea	DD-0352	99.7066	99.3584	0.34814
565	IT121464	Glycine max	S. Korea	DD-0353	97.411	96.5888	0.82228
566	Bulkong	Glycine max	S. Korea	DD-0354	99.5961	99.3993	0.19673
567	IT121504	Glycine max	S. Korea	DD-0355	99.2125	98.829	0.38351
568	Heuinkongnamulkong	Glycine max	S. Korea	DD-0356	99.5767	99.3048	0.27188
569	SLSJ42-3	Glycine max	S. Korea	DD-0357	99.7375	99.5364	0.20115
570	SLSJ65-1	Glycine max	S. Korea	DD-0358	99.4319	99.1976	0.2343
571	SLSJ101-1	Glycine max	S. Korea	DD-0359	98.1239	97.1872	0.93667
572	SLSJ113-2	Glycine max	S. Korea	DD-0360	99.617	99.4065	0.21054
573	SLSJ175-2	Glycine max	S. Korea	DD-0361	99.8784	99.7358	0.14257
574	SLSJ264-3	Glycine max	S. Korea	DD-0362	99.8011	99.606	0.19507
575	SLSJ-B-23	Glycine max	S. Korea	DD-0363	99.428	99.1446	0.28349
576	Forrest	Glycine max	USA	DD-0364	99.5452	98.8451	0.70015
577	SLSN233-1	Glycine max	S. Korea	DD-0365	99.385	99.0142	0.3708
578	SLSN234-3	Glycine max	S. Korea	DD-0366	99.0473	98.7058	0.34151
579	SLSN-B-5	Glycine max	S. Korea	DD-0367	99.737	99.4855	0.25144
580	Baegbong	Glycine max	S. Korea	DD-0368	99.5778	99.3485	0.22933
581	SLSB30-2	Glycine max	S. Korea	DD-0369	99.8961	99.6552	0.24094
582	SLSB67-1	Glycine max	S. Korea	DD-0370	99.7646	99.5607	0.20391
583	SLSB161-1	Glycine max	S. Korea	DD-0371	99.7834	99.6452	0.13815
584	SLSB166-1	Glycine max	S. Korea	DD-0372	99.7187	99.538	0.1807
585	SLSB211-2	Glycine max	S. Korea	DD-0373	99.5905	99.3966	0.19396
586	SLSB244-2	Glycine max	S. Korea	DD-0374	99.428	99.1788	0.24922
587	SLSB46-1	Glycine max	S. Korea	DD-0375	99.7856	99.6159	0.16965
588	SLSB310-1	Glycine max	S. Korea	DD-0376	99.5999	99.3208	0.27907
589	SLSB322-3	Glycine max	S. Korea	DD-0377	99.034	94.9017	4.13238
590	SLSB406-2	Glycine max	S. Korea	DD-0378	99.0258	98.6008	0.42495
591	SLSB411-1	Glycine max	S. Korea	DD-0379	99.8784	99.6386	0.23983
592	SLSB519-2	Glycine max	S. Korea	DD-0380	99.806	99.5938	0.2122
593	SLSB397-1	Glycine max	S. Korea	DD-0381	98.3781	88.9595	9.4186
594	SLSB398-1	Glycine max	S. Korea	DD-0382	99.8911	99.7348	0.15639
595	SLSB-B-4	Glycine max	S. Korea	DD-0383	99.9022	99.7121	0.1901
596	SLSB-B-11	Glycine max	S. Korea	DD-0384	99.8536	99.6712	0.18236
597	SLSB-B-15	Glycine max	S. Korea	DD-0385	99.0655	94.7337	4.33187
598	SLSB-B-19	Glycine max	S. Korea	DD-0386	99.8348	99.6867	0.1481
599	SLSB-B-21	Glycine max	S. Korea	DD-0387	99.7801	99.5933	0.18678
600	SLSB-B-26	Glycine max	S. Korea	DD-0388	99.7773	99.5911	0.18623
601	SLSB-B-27	Glycine max	S. Korea	DD-0389	99.5574	98.7064	0.85101
602	SLSB-B-32	Glycine max	S. Korea	DD-0390	99.6508	99.4999	0.15086
603	SLSB-B-41	Glycine max	S. Korea	DD-0391	99.5927	99.4004	0.19231
604	SLSB-B-44	Glycine max	S. Korea	DD-0392	99.7486	99.5822	0.16633
605	SLSB-B-61	Glycine max	S. Korea	DD-0393	99.9016	99.748	0.15362
606	SLSB-B-63	Glycine max	S. Korea	DD-0394	99.7353	99.1529	0.58245
607	SLSN41-1	Glycine max	S. Korea	DD-0395	99.8911	99.6988	0.19231
608	SLSN54-1	Glycine max	S. Korea	DD-0396	99.8613	99.6508	0.21054
609	SLSN144-2	Glycine max	S. Korea	DD-0397	99.8878	99.6452	0.24259
610	SLSN261-3	Glycine max	S. Korea	DD-0398	99.8624	99.6557	0.20667
611	SLSN263-1	Glycine max	S. Korea	DD-0399	99.8685	99.5259	0.34262
612	SLSN273-1	Glycine max	S. Korea	DD-0400	99.9033	99.695	0.20833
613	IT136088	Glycine max	S. Korea	DD-0401	99.5999	99.3988	0.20115
614	KAS200-12	Glycine max	S. Korea	DD-0402	99.9204	99.7353	0.18512
615	KAS210-22	Glycine max	S. Korea	DD-0403	99.1109	94.2629	4.84801
616	KAS220-17	Glycine max	S. Korea	DD-0404	99.8945	99.7066	0.18789
617	KAS233-8	Glycine max	S. Korea	DD-0405	99.7154	99.5292	0.18623
618	KAS234-10	Glycine max	S. Korea	DD-0406	99.8983	99.7176	0.1807
619	KAS241-4	Glycine max	S. Korea	DD-0407	99.7779	99.4701	0.3078
620	KAS243-4	Glycine max	S. Korea	DD-0408	99.8397	99.5966	0.24315
621	KAS301-11	Glycine max	S. Korea	DD-0409	99.8878	99.7016	0.18623
622	KAS310-13	Glycine max	S. Korea	DD-0410	99.9309	99.7403	0.19065
623	KAS352-18	Glycine max	S. Korea	DD-0411	99.8779	99.7022	0.17573
624	KAS354-5	Glycine max	S. Korea	DD-0412	99.7574	99.5651	0.19231
625	KAS371-13	Glycine max	S. Korea	DD-0413	99.7867	99.527	0.25972
626	KAS390-36	Glycine max	S. Korea	DD-0414	99.7591	99.5413	0.21773
627	KAS504-9	Glycine max	S. Korea	DD-0415	99.7486	99.5612	0.18733
628	KAS504-14	Glycine max	S. Korea	DD-0416	99.5071	99.0904	0.41666
629	KAS504-15	Glycine max	S. Korea	DD-0417	99.8873	99.7325	0.15473
630	KAS679-27	Glycine max	S. Korea	DD-0418	99.8961	99.7519	0.14423
631	KAS523-7	Glycine max	S. Korea	DD-0419	99.8442	99.548	0.2962
632	KAS523-10	Glycine max	S. Korea	DD-0420	99.8602	99.7082	0.15197
633	KAS523-17	Glycine max	S. Korea	DD-0421	99.8199	99.6535	0.16633
634	KAS523-24	Glycine max	S. Korea	DD-0422	99.8602	99.6077	0.25254
635	KAS530-23	Glycine max	S. Korea	DD-0423	99.8525	99.7088	0.14368
636	KAS540-30	Glycine max	S. Korea	DD-0424	99.9116	99.7149	0.19673
637	KAS544-22	Glycine max	S. Korea	DD-0425	99.9016	99.6646	0.23707
638	KAS544-31	Glycine max	S. Korea	DD-0426	99.8519	99.6983	0.15362
639	KAS552-9	Glycine max	S. Korea	DD-0427	99.8795	99.6839	0.19562
640	KAS574-8	Glycine max	S. Korea	DD-0428	99.8856	99.7441	0.14147
641	KAS574-18	Glycine max	S. Korea	DD-0429	99.8569	99.6602	0.19673
642	KAS577-16	Glycine max	S. Korea	DD-0430	99.6154	99.317	0.29841
643	KAS580-16	Glycine max	S. Korea	DD-0431	99.8757	99.7287	0.14699
644	KAS581-33	Glycine max	S. Korea	DD-0432	99.869	99.6458	0.22325
645	KAS590-1	Glycine max	S. Korea	DD-0433	99.7911	99.212	0.57913
646	KAS590-14	Glycine max	S. Korea	DD-0434	99.6364	99.38	0.25641
647	KAS590-16	Glycine max	S. Korea	DD-0435	99.8541	99.6474	0.20667
648	KAS600-5-2	Glycine max	S. Korea	DD-0436	99.8945	99.6933	0.20115
649	KAS606-16	Glycine max	S. Korea	DD-0437	99.8254	99.5839	0.24149
650	KAS606-22	Glycine max	S. Korea	DD-0438	99.8757	99.3943	0.48132
651	KAS607-3	Glycine max	S. Korea	DD-0439	99.7552	99.5988	0.15639
652	KAS607-4	Glycine max	S. Korea	DD-0440	99.8093	98.9268	0.88251
653	KAS611-1	Glycine max	S. Korea	DD-0441	99.3595	98.7605	0.59902
654	KAS612-2	Glycine max	S. Korea	DD-0442	99.8906	99.6878	0.20281
655	KAS612-16	Glycine max	S. Korea	DD-0443	99.8635	99.632	0.23154
656	KAS613-11	Glycine max	S. Korea	DD-0444	99.8729	99.6546	0.21828
657	KAS616-5	Glycine max	S. Korea	DD-0445	99.8884	99.7585	0.12986
658	KAS622-4	Glycine max	S. Korea	DD-0446	99.8829	99.6756	0.20723
659	KAS624-2	Glycine max	S. Korea	DD-0447	99.9011	99.7287	0.17241
660	KAS624-15	Glycine max	S. Korea	DD-0448	99.9011	99.748	0.15307
661	KAS624-20	Glycine max	S. Korea	DD-0449	99.7989	99.5082	0.29067
662	KAS679-12	Glycine max	S. Korea	DD-0450	99.7281	99.1783	0.54984
663	KAS624-24	Glycine max	S. Korea	DD-0451	99.8558	99.6955	0.16026
664	KAS624-30	Glycine max	S. Korea	DD-0452	99.448	99.2335	0.21441
665	KAS629-3	Glycine max	S. Korea	DD-0453	99.9	99.6894	0.21054
666	KAS630-35	Glycine max	S. Korea	DD-0454	99.9282	99.7867	0.14147
667	KAS631-29	Glycine max	S. Korea	DD-0455	99.8685	99.6463	0.22215
668	Suwon130	Glycine max	S. Korea	DD-0456	99.9282	99.6629	0.26525
669	KwangKyo	Glycine max	S. Korea	DD-0457	99.9121	99.6706	0.24149
670	Suwon36	Glycine max	S. Korea	DD-0458	99.7066	98.0001	1.70645
671	IT142820	Glycine max	S. Korea	DD-0459	99.8342	99.6159	0.21828
672	Olkong	Glycine max	S. Korea	DD-0460	99.9298	99.7613	0.16854
673	KLS86083	Glycine max	S. Korea	DD-0461	99.6198	98.2488	1.37101
674	KLS86085	Glycine max	S. Korea	DD-0462	99.8182	99.6088	0.20944
675	KLS86086	Glycine max	S. Korea	DD-0463	99.8784	99.6452	0.2332
676	KLS86089	Glycine max	S. Korea	DD-0464	99.8718	99.7292	0.14257
677	HANKYONG-JEOJI#1	Glycine max	S. Korea	DD-0465	99.8839	99.5949	0.28901
678	KLS86094	Glycine max	S. Korea	DD-0466	99.7441	99.4176	0.32659
679	KLS86095	Glycine max	S. Korea	DD-0467	99.758	98.7461	1.01182
680	KLS86105	Glycine max	S. Korea	DD-0468	99.9171	99.7734	0.14368
681	KLS86115	Glycine max	S. Korea	DD-0469	99.8795	99.6817	0.19783
682	KLS86117	Glycine max	S. Korea	DD-0470	99.9099	99.7298	0.18015
683	KLS85001	Glycine max	S. Korea	DD-0471	99.2556	98.8351	0.42053
684	KLS85004	Glycine max	S. Korea	DD-0472	99.8712	99.501	0.37025
685	KLS85006	Glycine max	S. Korea	DD-0473	49.3084	26.6345	22.674
686	KLS85008	Glycine max	S. Korea	DD-0474	99.7414	99.5402	0.20115
687	KLS85013	Glycine max	S. Korea	DD-0475	99.9105	99.7403	0.1702
688	KLS85014	Glycine max	S. Korea	DD-0476	99.7452	99.5397	0.20557
689	KLS85018	Glycine max	S. Korea	DD-0477	99.9049	99.7215	0.18346
690	KLS85023	Glycine max	S. Korea	DD-0478	99.8801	99.6259	0.2542
691	KLS85024	Glycine max	S. Korea	DD-0479	99.9249	99.7519	0.17297
692	KLS85025	Glycine max	S. Korea	DD-0480	99.9364	99.7563	0.18015
693	KLS85034	Glycine max	S. Korea	DD-0481	99.9011	99.7254	0.17573
694	KLS85041	Glycine max	S. Korea	DD-0482	99.8762	99.6905	0.18568
695	KLS85047	Glycine max	S. Korea	DD-0483	99.8027	99.2551	0.54763
696	KLS85052	Glycine max	S. Korea	DD-0484	99.7591	98.8611	0.89798
697	KLS85053	Glycine max	S. Korea	DD-0485	99.6878	99.1424	0.54542
698	KLS85062	Glycine max	S. Korea	DD-0486	99.8851	99.7165	0.16854
699	KLS85065	Glycine max	S. Korea	DD-0487	99.8862	99.6961	0.1901
700	KLS85068	Glycine max	S. Korea	DD-0488	99.8414	99.6353	0.20612
701	KLS85084	Glycine max	S. Korea	DD-0489	99.7336	99.5435	0.1901
702	KLS85087	Glycine max	S. Korea	DD-0490	99.8823	99.6911	0.1912
703	KLS85092	Glycine max	S. Korea	DD-0491	99.8469	99.6491	0.19783
704	KLS85093	Glycine max	S. Korea	DD-0492	99.7452	99.5546	0.19065
705	KLS85110	Glycine max	S. Korea	DD-0493	99.7701	99.5225	0.24757
706	KLS85112	Glycine max	S. Korea	DD-0494	99.6353	99.412	0.22325
707	KLS85117	Glycine max	S. Korea	DD-0495	99.811	99.6292	0.18181
708	KLS85192	Glycine max	S. Korea	DD-0496	99.8674	99.6662	0.20115
709	KLS85193	Glycine max	S. Korea	DD-0497	99.7701	99.5751	0.19507
710	KLS85196	Glycine max	S. Korea	DD-0498	99.8071	99.4745	0.33267
711	KLS85200	Glycine max	S. Korea	DD-0499	99.7027	99.4822	0.22049
712	KLS85206	Glycine max	S. Korea	DD-0500	99.8884	99.6579	0.23044
713	KLS85208	Glycine max	S. Korea	DD-0501	99.8486	99.5988	0.24978
714	KLS85220	Glycine max	S. Korea	DD-0502	99.7723	99.5098	0.26249
715	KLS85222	Glycine max	S. Korea	DD-0503	99.7646	99.4159	0.34869
716	KLS85226	Glycine max	S. Korea	DD-0504	99.7552	99.5662	0.18899
717	KLS86119	Glycine max	S. Korea	DD-0505	99.7325	99.5419	0.19065
718	KLS85241	Glycine max	S. Korea	DD-0506	99.8596	99.6668	0.19286
719	KLS85253	Glycine max	S. Korea	DD-0507	99.7817	99.517	0.2647
720	KLS86123	Glycine max	S. Korea	DD-0508	99.4026	98.9617	0.44098
721	KLS86002	Glycine max	S. Korea	DD-0509	99.6646	99.4861	0.17849
722	KLS86012	Glycine max	S. Korea	DD-0510	99.811	99.6286	0.18236
723	KLS86013	Glycine max	S. Korea	DD-0511	99.8447	99.5806	0.26415
724	KLS86019	Glycine max	S. Korea	DD-0512	99.6812	99.4761	0.20502
725	KLS86028	Glycine max	S. Korea	DD-0513	99.8729	99.6916	0.18125
726	KLS86043	Glycine max	S. Korea	DD-0514	99.7104	99.5143	0.19617
727	KLS86055	Glycine max	S. Korea	DD-0515	99.8646	99.685	0.1796
728	KLS86056	Glycine max	S. Korea	DD-0516	99.7917	99.58	0.21165
729	KLS86067	Glycine max	S. Korea	DD-0517	99.8237	99.6198	0.20391
730	KLS86076	Glycine max	S. Korea	DD-0518	99.8309	99.5596	0.27133
731	KLS86130	Glycine max	S. Korea	DD-0519	99.8138	99.6336	0.18015
732	KLS86150	Glycine max	S. Korea	DD-0520	99.7237	99.5248	0.19894
733	KLS86158	Glycine max	S. Korea	DD-0521	99.8663	99.6364	0.22988
734	KLS86161	Glycine max	S. Korea	DD-0522	99.7834	99.5231	0.26028
735	KLS86164	Glycine max	S. Korea	DD-0523	99.7768	99.5756	0.20115
736	KLS86179	Glycine max	S. Korea	DD-0524	99.8663	99.6508	0.21552
737	KLS86188	Glycine max	S. Korea	DD-0525	99.8425	99.2965	0.54597
738	KLS86190	Glycine max	S. Korea	DD-0526	99.8011	99.5922	0.20888
739	Suwon140	Glycine max	S. Korea	DD-0527	99.7635	99.3479	0.41556
740	KLS087011	Glycine max	S. Korea	DD-0528	99.8585	99.6651	0.19341
741	KLS087013	Glycine max	S. Korea	DD-0529	99.5739	99.2877	0.28625
742	KLS087032	Glycine max	S. Korea	DD-0530	99.7889	99.5341	0.25475
743	KLS087037	Glycine max	S. Korea	DD-0531	99.2976	98.9766	0.32106
744	KLS087046	Glycine max	S. Korea	DD-0532	99.7475	99.427	0.32051
745	KLS087051	Glycine max	S. Korea	DD-0533	99.8353	99.6358	0.19949
746	KLS087062	Glycine max	S. Korea	DD-0534	98.0565	91.507	6.54948
747	KLS087073	Glycine max	S. Korea	DD-0535	99.832	99.6822	0.14976
748	KLS087102	Glycine max	S. Korea	DD-0536	99.8425	99.5706	0.27188
749	KLS087109	Glycine max	S. Korea	DD-0537	99.5767	99.3114	0.26525
750	KLS087117	Glycine max	S. Korea	DD-0538	99.8823	99.6745	0.20778
751	KLS087232	Glycine max	S. Korea	DD-0539	99.6508	99.4192	0.23154
752	KLS87024	Glycine max	S. Korea	DD-0540	99.8491	99.6778	0.17131
753	KLS87035	Glycine max	S. Korea	DD-0541	99.7873	99.5684	0.21883
754	KLS87057	Glycine max	S. Korea	DD-0542	99.7607	99.4601	0.30062
755	KLS87080	Glycine max	S. Korea	DD-0543	99.8696	99.664	0.20557
756	KLS87096	Glycine max	S. Korea	DD-0544	99.8154	99.2098	0.60566
757	KLS87106	Glycine max	S. Korea	DD-0545	99.5679	99.3186	0.24922
758	KLS87108	Glycine max	S. Korea	DD-0546	99.8458	99.617	0.22878
759	KLS87113	Glycine max	S. Korea	DD-0547	99.8232	99.417	0.40616
760	KLS87115	Glycine max	S. Korea	DD-0548	99.811	99.5458	0.26525
761	KLS87129	Glycine max	S. Korea	DD-0549	99.8502	99.7027	0.14755
762	KLS87149	Glycine max	S. Korea	DD-0550	99.7182	99.3811	0.33709
763	KLS87154	Glycine max	S. Korea	DD-0551	99.695	99.433	0.26193
764	KLS87158	Glycine max	S. Korea	DD-0552	99.7839	99.6491	0.13484
765	KLS87170	Glycine max	S. Korea	DD-0553	99.8066	99.6286	0.17794
766	KLS87172	Glycine max	S. Korea	DD-0554	99.8486	99.6961	0.15252
767	KLS87183	Glycine max	S. Korea	DD-0555	99.123	98.8069	0.31609
768	KLS87191	Glycine max	S. Korea	DD-0556	99.874	99.6795	0.19452
769	KLS87232	Glycine max	S. Korea	DD-0557	99.7756	99.611	0.16468
770	KLS87242	Glycine max	S. Korea	DD-0558	99.4678	99.2263	0.24149
771	KLS87249	Glycine max	S. Korea	DD-0559	99.7491	99.5391	0.20999
772	KLS87259	Glycine max	S. Korea	DD-0560	99.8519	99.6579	0.19396
773	KLS87263	Glycine max	S. Korea	DD-0561	99.7779	99.5944	0.18346
774	KLS87270	Glycine max	S. Korea	DD-0562	99.8381	99.6419	0.19617
775	KLS87314	Glycine max	S. Korea	DD-0563	99.769	99.5695	0.19949
776	Nonglim44	Glycine max	Japan	DD-0564	99.8497	99.6275	0.22215
777	Nonglim67	Glycine max	Japan	DD-0565	99.5983	99.0567	0.54155
778	KAS380-15	Glycine max	S. Korea	DD-0566	99.7911	99.5507	0.24038
779	KAS390-2	Glycine max	S. Korea	DD-0567	99.8784	99.6651	0.21331
780	KAS390-3	Glycine max	S. Korea	DD-0568	99.7303	99.3524	0.37798
781	KAS390-8	Glycine max	S. Korea	DD-0569	99.848	99.6027	0.24536
782	KAS391-3	Glycine max	S. Korea	DD-0570	99.7745	99.606	0.16854
783	KAS503-15	Glycine max	S. Korea	DD-0571	99.89	99.7104	0.1796
784	KAS504-4	Glycine max	S. Korea	DD-0572	99.8342	99.6237	0.21054
785	KAS511-3	Glycine max	S. Korea	DD-0573	99.8961	99.7635	0.13263
786	KAS511-11	Glycine max	S. Korea	DD-0574	99.7944	99.5883	0.20612
787	KAS521-8	Glycine max	S. Korea	DD-0575	99.7834	99.5131	0.27022
788	KAS521-16-2	Glycine max	S. Korea	DD-0576	99.6021	99.3662	0.23596
789	KAS521-22	Glycine max	S. Korea	DD-0577	99.6419	99.4164	0.22546
790	KAS524-4	Glycine max	S. Korea	DD-0578	99.1915	98.8185	0.37301
791	KAS573-12	Glycine max	S. Korea	DD-0579	99.6789	99.4369	0.24204
792	KAS574-11	Glycine max	S. Korea	DD-0580	99.6988	99.0468	0.65207
793	KAS581-15	Glycine max	S. Korea	DD-0581	98.9981	98.5693	0.42882
794	KAS581-16	Glycine max	S. Korea	DD-0582	99.8624	99.6242	0.23817
795	KAS622-8	Glycine max	S. Korea	DD-0583	98.8318	94.3358	4.496
796	KAS624-1	Glycine max	S. Korea	DD-0584	99.785	99.5844	0.2006
797	KAS624-6	Glycine max	S. Korea	DD-0585	99.606	99.3562	0.24978
798	KAS625-5	Glycine max	S. Korea	DD-0586	99.4054	99.0573	0.34814
799	KAS625-6	Glycine max	S. Korea	DD-0587	99.4651	99.1877	0.27741
800	KAS630-9	Glycine max	S. Korea	DD-0588	99.659	99.3518	0.30725
801	KAS631-8	Glycine max	S. Korea	DD-0589	99.5507	99.3347	0.21607
802	KAS631-37	Glycine max	S. Korea	DD-0590	99.7126	99.4203	0.29233
803	KAS632-18	Glycine max	S. Korea	DD-0591	99.5767	99.1634	0.41335
804	KAS632-20	Glycine max	S. Korea	DD-0592	99.8337	99.6485	0.18512
805	KAS632-29	Glycine max	S. Korea	DD-0593	99.7718	99.6237	0.1481
806	KAS632-37	Glycine max	S. Korea	DD-0594	99.3358	98.9407	0.39511
807	KAS633-3	Glycine max	S. Korea	DD-0595	99.4706	99.2324	0.23817
808	KAS633-9	Glycine max	S. Korea	DD-0596	99.6176	99.3794	0.23817
809	KAS633-10	Glycine max	S. Korea	DD-0597	99.7132	99.4723	0.24094
810	KAS636-21	Glycine max	S. Korea	DD-0599	99.0628	98.6301	0.43269
811	KAS637-3	Glycine max	S. Korea	DD-0600	99.764	99.4557	0.30835
812	KAS638-1	Glycine max	S. Korea	DD-0601	99.727	99.5231	0.20391
813	KAS638-9	Glycine max	S. Korea	DD-0602	99.3512	99.0407	0.31056
814	KAS638-10	Glycine max	S. Korea	DD-0603	97.2038	95.7366	1.46717
815	KAS640-1	Glycine max	S. Korea	DD-0604	99.6253	99.3369	0.28846
816	KAS640-49	Glycine max	S. Korea	DD-0605	99.2247	98.7533	0.47137
817	KAS641-1	Glycine max	S. Korea	DD-0606	99.5828	99.2789	0.30393
818	KAS641-7	Glycine max	S. Korea	DD-0607	99.3943	99.1015	0.29288
819	KAS641-8	Glycine max	S. Korea	DD-0608	98.7064	98.3267	0.37964
820	KAS643-13	Glycine max	S. Korea	DD-0609	99.4137	99.1274	0.28625
821	KAS644-5	Glycine max	S. Korea	DD-0610	99.6546	99.4623	0.19231
822	KAS644-8	Glycine max	S. Korea	DD-0611	99.4866	99.2673	0.21938
823	KAS645-6	Glycine max	S. Korea	DD-0612	99.6695	99.469	0.2006
824	KAS645-10	Glycine max	S. Korea	DD-0613	99.7508	99.6093	0.14147
825	KAS646-8	Glycine max	S. Korea	DD-0614	99.5657	99.3407	0.22491
826	KAS648-1	Glycine max	S. Korea	DD-0615	99.6192	99.3805	0.23873
827	KAS648-7	Glycine max	S. Korea	DD-0616	99.6928	99.4419	0.25088
828	KAS651-3	Glycine max	S. Korea	DD-0617	99.5645	99.3153	0.24922
829	KAS651-8	Glycine max	S. Korea	DD-0618	99.5447	99.3302	0.21441
830	KAS651-23	Glycine max	S. Korea	DD-0619	99.5828	99.3932	0.18954
831	KAS651-37	Glycine max	S. Korea	DD-0620	98.8688	98.4682	0.40064
832	KAS651-39	Glycine max	S. Korea	DD-0621	99.6629	99.5082	0.15473
833	KAS660-2	Glycine max	S. Korea	DD-0622	98.4107	97.7957	0.61505
834	KAS660-7	Glycine max	S. Korea	DD-0623	96.66	95.4609	1.19915
835	KAS660-12	Glycine max	S. Korea	DD-0624	98.944	98.4732	0.47082
836	Dongsan108	Glycine max	Japan	DD-0625	99.4767	99.165	0.31167
837	Dongsan133	Glycine max	Japan	DD-0626	99.1484	98.7887	0.35975
838	Mokpo7	Glycine max	S. Korea	DD-0627	99.4496	99.018	0.43158
839	IT155157	Glycine max	S. Korea	DD-0628	99.0672	98.5395	0.52774
840	Nonduleong	Glycine max	S. Korea	DD-0629	99.6441	99.3999	0.24425
841	IT155162	Glycine max	S. Korea	DD-0630	98.9434	98.5378	0.40561
842	KLS87098	Glycine max	S. Korea	DD-0631	99.2689	98.9827	0.28625
843	KLS87227	Glycine max	S. Korea	DD-0632	99.7204	99.5585	0.16191
844	KLS87005	Glycine max	S. Korea	DD-0633	98.6047	98.1234	0.48132
845	KLS87167	Glycine max	S. Korea	DD-0634	99.7635	99.5806	0.18291
846	KLS87202	Glycine max	S. Korea	DD-0635	99.6778	99.3971	0.28072
847	KLS87323	Glycine max	S. Korea	DD-0636	99.4933	99.1175	0.37577
848	KLS87348	Glycine max	S. Korea	DD-0637	99.286	98.9175	0.36859
849	KLS87352	Glycine max	S. Korea	DD-0638	99.427	99.0982	0.3288
850	Soheung2	Glycine max	Japan	DD-0639	99.2601	98.3555	0.90461
851	CN290	Glycine max	USA	DD-0640	99.4529	98.7566	0.69628
852	Kangwon sujib2-4	Glycine max	S. Korea	DD-0641	99.2623	98.9694	0.29288
853	Kangwon sujib2-29	Glycine max	S. Korea	DD-0642	99.737	99.5518	0.18512
854	Kangwon sujib2-33	Glycine max	S. Korea	DD-0643	99.2866	97.8222	1.4644
855	Kangwon sujib3-1	Glycine max	S. Korea	DD-0644	99.3551	99.0042	0.3509
856	Kangwon sujib3-25	Glycine max	S. Korea	DD-0645	99.0528	98.6749	0.37798
857	Kangwon sujib5-16	Glycine max	S. Korea	DD-0646	99.7088	99.3352	0.37356
858	kangwon sujib5-26	Glycine max	S. Korea	DD-0647	99.2048	98.2494	0.95545
859	Gyeongbukhadaedu	Glycine max	S. Korea	DD-0648	99.4004	99.1158	0.28459
860	Gyeonggi5	Glycine max	S. Korea	DD-0649	99.2136	98.8384	0.37522
861	Milyang12	Glycine max	S. Korea	DD-0650	99.3314	98.3361	0.99524
862	Milyang26	Glycine max	S. Korea	DD-0651	98.7207	97.9896	0.7311
863	Milyang27	Glycine max	S. Korea	DD-0652	99.2965	98.8655	0.43103
864	Olkong	Glycine max	S. Korea	DD-0653	99.1656	98.7218	0.44374
865	Protana	Glycine max	USA	DD-0654	99.2523	98.8771	0.37522
866	SLS B-5	Glycine max	S. Korea	DD-0655	98.9451	98.5146	0.43048
867	SLS B30-2	Glycine max	S. Korea	DD-0656	98.9456	98.4897	0.4559
868	SLS B229-1	Glycine max	S. Korea	DD-0657	98.3682	97.789	0.57913
869	SLS B359-1	Glycine max	S. Korea	DD-0658	99.4761	99.228	0.24812
870	Gabsanjaerae	Glycine max	S. Korea	DD-0659	99.2125	98.6041	0.60842
871	KLS88048	Glycine max	S. Korea	DD-0660	98.3245	97.6525	0.67197
872	KLS88056	Glycine max	S. Korea	DD-0661	99.7215	99.4225	0.29896
873	KLS88064	Glycine max	S. Korea	DD-0662	99.3518	98.9583	0.39345
874	KLS88066	Glycine max	S. Korea	DD-0663	99.3866	99.0584	0.32825
875	KLS88068-2	Glycine max	S. Korea	DD-0664	99.2402	98.8893	0.3509
876	KLS88070	Glycine max	S. Korea	DD-0665	99.6629	99.4419	0.22104
877	Kongnamulkong	Glycine max	S. Korea	DD-0666	99.5325	99.2203	0.31222
878	PI 60269-8	Glycine max	S. Korea	DD-0667	99.2192	97.8354	1.38372
879	PI 62203-8	Glycine max	China	DD-0668	99.1363	97.9637	1.17263
880	PI 82588	Glycine max	S. Korea	DD-0669	99.5242	99.2429	0.28128
881	PI 84669	Glycine max	S. Korea	DD-0670	99.4982	99.0048	0.49348
882	PI 84734	Glycine max	S. Korea	DD-0671	99.3308	98.5743	0.75652
883	PI 85089	Glycine max	S. Korea	DD-0672	98.2621	97.2475	1.01458
884	PI 85252	Glycine max	S. Korea	DD-0673	99.349	99.1368	0.2122
885	PI 86084	Glycine max	Japan	DD-0674	99.1821	98.5334	0.64876
886	PI 86982	Glycine max	S. Korea	DD-0675	99.38	98.3118	1.06819
887	PI 88820	Glycine max	N. Korea	DD-0676	98.0184	97.085	0.93335
888	PI 90251	Glycine max	S. Korea	DD-0677	99.5209	99.2048	0.31609
889	PI 91100	Glycine max	China	DD-0678	99.1645	98.6163	0.54818
890	PI 91725	Glycine max	N. Korea	DD-0679	99.4441	98.8898	0.55426
891	PI 95780	Glycine max	N. Korea	DD-0680	99.322	99.0346	0.28735
892	PI 96089-5	Glycine max	N. Korea	DD-0681	97.9051	97.1325	0.77254
893	PI 196168	Glycine max	S. Korea	DD-0682	98.1261	97.4602	0.66589
894	PI 196175	Glycine max	S. Korea	DD-0683	98.9959	98.577	0.41887
895	PI 227159	Glycine max	S. Korea	DD-0684	98.4848	97.9609	0.52387
896	PI 340043	Glycine max	S. Korea	DD-0685	99.7143	99.5314	0.18291
897	PI 86490	Glycine max	Japan	DD-0686	99.4938	98.3472	1.14666
898	PI 95860	Glycine max	S. Korea	DD-0687	99.3043	98.9473	0.35698
899	PI 97150	Glycine max	N. Korea	DD-0688	98.9583	98.4184	0.5399
900	PI 97161	Glycine max	N. Korea	DD-0689	99.3407	99.0517	0.28901
901	PI 84642	Glycine max	S. Korea	DD-0690	98.7616	98.2317	0.52995
902	PI 87565	Glycine max	N. Korea	DD-0691	99.3192	98.8622	0.457
903	Cheongwonjaerae	Glycine max	S. Korea	DD-0692	98.955	98.5522	0.40285
904	PI 54619	Glycine max	China	DD-0693	99.5883	98.9512	0.63715
905	PI 60269-2	Glycine max	S. Korea	DD-0694	98.6588	97.2248	1.43401
906	PI 64698	Glycine max	S. Korea	DD-0695	99.5463	99.2031	0.34317
907	PI 68011	Glycine max	China	DD-0696	99.2346	98.5212	0.71341
908	PI 68484-4	Glycine max	China	DD-0697	99.06	98.2062	0.85378
909	PI 68564	Glycine max	China	DD-0698	99.312	98.3378	0.97424
910	PI 80470	Glycine max	Japan	DD-0699	99.5563	98.5284	1.02785
911	PI 82183	Glycine max	S. Korea	DD-0700	97.9664	90.4062	7.56019
912	PI 82218	Glycine max	S. Korea	DD-0701	99.2446	98.9534	0.29122
913	PI 82246	Glycine max	S. Korea	DD-0702	99.3142	98.8926	0.42164
914	PI 82278	Glycine max	S. Korea	DD-0703	98.1825	91.1533	7.02914
915	PI 82291	Glycine max	S. Korea	DD-0704	98.7445	98.2422	0.50232
916	PI 82509	Glycine max	N. Korea	DD-0705	99.5634	99.1313	0.43214
917	PI 82544	Glycine max	N. Korea	DD-0706	98.5616	93.8611	4.70046
918	PI 83868	Glycine max	N. Korea	DD-0707	99.3363	99.0937	0.24259
919	PI 83881A	Glycine max	N. Korea	DD-0708	99.4181	99.0661	0.35201
920	PI 83889	Glycine max	S. Korea	DD-0709	99.8232	99.6657	0.15749
921	PI 83893	Glycine max	S. Korea	DD-0710	98.9489	98.4848	0.46419
922	PI 83923	Glycine max	Japan	DD-0711	99.5568	99.1506	0.40616
923	PI 83944	Glycine max	S. Korea	DD-0712	99.7336	99.5463	0.18733
924	PI 84581	Glycine max	S. Korea	DD-0714	98.0515	97.0905	0.96098
925	PI 84611	Glycine max	S. Korea	DD-0715	98.2444	96.0218	2.22258
926	PI 84631	Glycine max	S. Korea	DD-0716	99.3695	98.7229	0.64655
927	PI 84639	Glycine max	S. Korea	DD-0717	99.4214	98.8848	0.53658
928	PI 84644	Glycine max	S. Korea	DD-0718	98.3731	97.2944	1.07869
929	PI 84646-2	Glycine max	S. Korea	DD-0719	99.5507	99.196	0.35477
930	PI 84656	Glycine max	S. Korea	DD-0720	98.7821	97.9344	0.8477
931	PI 84680	Glycine max	S. Korea	DD-0721	99.7276	99.0799	0.64765
932	PI 84681	Glycine max	S. Korea	DD-0722	99.3722	98.6356	0.73662
933	PI 84713	Glycine max	S. Korea	DD-0723	99.2567	98.9567	0.30006
934	PI 84928	Glycine max	N. Korea	DD-0725	55.129	33.2403	21.8887
935	PI 85355	Glycine max	S. Korea	DD-0726	99.3319	98.9047	0.42716
936	PI 85356	Glycine max	S. Korea	DD-0727	99.3756	99.16	0.21552
937	PI 85590	Glycine max	S. Korea	DD-0728	99.301	98.5549	0.74602
938	PI 85624	Glycine max	S. Korea	DD-0729	99.5198	99.3463	0.17352
939	PI 85625	Glycine max	S. Korea	DD-0730	99.1158	98.5594	0.55647
940	PI 86740	Glycine max	N. Korea	DD-0732	98.2853	95.8687	2.41654
941	PI 86903-3	Glycine max	S. Korea	DD-0733	99.4612	99.2733	0.18789
942	PI 86904-1	Glycine max	S. Korea	DD-0734	97.9266	96.9905	0.93611
943	PI 86908	Glycine max	S. Korea	DD-0735	99.648	99.3103	0.33764
944	PI 87011	Glycine max	S. Korea	DD-0736	99.4866	99.2429	0.2437
945	PI 87013	Glycine max	S. Korea	DD-0737	99.6673	99.48	0.18733
946	PI 87029	Glycine max	S. Korea	DD-0738	99.6557	99.4894	0.16633
947	PI 87574	Glycine max	N. Korea	DD-0739	98.6295	97.8531	0.77641
948	PI 87575	Glycine max	N. Korea	DD-0740	99.5706	99.3363	0.2343
949	PI 87619	Glycine max	N. Korea	DD-0741	99.5165	99.1888	0.32769
950	PI 87630	Glycine max	Japan	DD-0742	99.3717	98.9987	0.37301
951	PI 87631-1	Glycine max	Japan	DD-0743	99.4225	97.4923	1.93025
952	PI 88306-1	Glycine max	China	DD-0744	99.685	98.9169	0.76812
953	PI 88810	Glycine max	N. Korea	DD-0745	99.7773	99.1274	0.64986
954	PI 88815	Glycine max	N. Korea	DD-0746	99.7806	99.5684	0.2122
955	PI 89128	Glycine max	N. Korea	DD-0747	99.7348	98.9025	0.83222
956	PI 89143	Glycine max	N. Korea	DD-0748	99.5004	98.6655	0.83499
957	PI 89154-1	Glycine max	N. Korea	DD-0749	99.6519	98.871	0.78083
958	PI 90208	Glycine max	N. Korea	DD-0750	99.8276	99.6392	0.18844
959	PI 90221	Glycine max	N. Korea	DD-0751	99.4098	98.7821	0.62776
960	PI 90249	Glycine max	N. Korea	DD-0752	99.4828	99.0982	0.38461
961	PI 90256	Glycine max	N. Korea	DD-0753	99.7513	99.4319	0.31941
962	PI 91082	Glycine max	S. Korea	DD-0754	99.8165	99.2645	0.55205
963	PI 91083	Glycine max	S. Korea	DD-0755	99.8331	99.349	0.48408
964	PI 92663	Glycine max	China	DD-0756	99.6408	98.9241	0.71673
965	PI 92720	Glycine max	China	DD-0757	99.7414	98.7776	0.96374
966	PI 95740	Glycine max	S. Korea	DD-0758	99.7596	99.3811	0.37853
967	PI 95801	Glycine max	N. Korea	DD-0759	99.748	99.5773	0.17076
968	PI 95853	Glycine max	S. Korea	DD-0760	98.792	93.6986	5.09336
969	PI 96118	Glycine max	N. Korea	DD-0761	99.779	99.6126	0.16633
970	PI 96194P	Glycine max	China	DD-0762	99.7044	98.981	0.72336
971	PI 96280	Glycine max	N. Korea	DD-0763	99.6452	98.9412	0.70402
972	PI 96321	Glycine max	N. Korea	DD-0764	99.7204	99.1109	0.60952
973	PI 97235	Glycine max	N. Korea	DD-0765	99.7994	99.3645	0.4349
974	Oial	Glycine max	S. Korea	DD-0766	98.6505	98.0946	0.55592
975	Oial	Glycine max	S. Korea	DD-0767	99.6198	99.3943	0.22546
976	Baiktae	Glycine max	S. Korea	DD-0768	99.3341	99.0523	0.28183
977	Bangkohng	Glycine max	S. Korea	DD-0769	99.8419	99.6861	0.15583
978	Gwangjugun	Glycine max	S. Korea	DD-0770	99.6778	99.4402	0.23762
979	Goyanggun	Glycine max	S. Korea	DD-0771	99.9315	99.727	0.20446
980	Yeongwolgun	Glycine max	S. Korea	DD-0772	99.8248	99.6176	0.20723
981	Cheonangun	Glycine max	S. Korea	DD-0773	99.1589	98.7887	0.37025
982	Hongseonggun	Glycine max	S. Korea	DD-0774	99.7933	99.5855	0.20778
983	Mujugun	Glycine max	S. Korea	DD-0775	99.8569	99.6535	0.20336
984	Goseonggun	Glycine max	S. Korea	DD-0776	99.8309	99.6309	0.20004
985	PI 159764	Glycine max	S. Korea	DD-0777	99.6806	99.4087	0.27188
986	Mochimame	Glycine max	Japan	DD-0778	99.6795	99.407	0.27243
987	Kongnamulkong	Glycine max	S. Korea	DD-0779	99.8436	99.6392	0.20446
988	Kongnamulkong	Glycine max	S. Korea	DD-0780	99.7817	99.5541	0.22767
989	Kongnamulkong	Glycine max	S. Korea	DD-0781	99.8558	99.5535	0.30228
990	IT162866	Glycine max	S. Korea	DD-0782	99.8419	99.6402	0.2017
991	IT162868	Glycine max	S. Korea	DD-0783	99.9044	99.6712	0.2332
992	IT162869	Glycine max	S. Korea	DD-0784	99.9249	99.7408	0.18402
993	IT162871	Glycine max	S. Korea	DD-0785	99.8829	99.6922	0.19065
994	Kongnamulkong	Glycine max	S. Korea	DD-0786	99.685	99.4303	0.25475
995	IT162896	Glycine max	S. Korea	DD-0787	99.6999	99.1407	0.55924
996	IT162906	Glycine max	S. Korea	DD-0788	99.8121	99.4098	0.4023
997	KLS88020	Glycine max	S. Korea	DD-0789	99.3518	99.0545	0.2973
998	KLS88028	Glycine max	S. Korea	DD-0790	99.622	99.3883	0.23375
999	KLS88035	Glycine max	S. Korea	DD-0791	97.2215	84.6801	12.5414
1000	KLS88038-2	Glycine max	S. Korea	DD-0792	99.9011	99.6579	0.24315
1001	Gregg	Glycine max	USA	DD-0793	99.8326	99.3905	0.44208
1002	Harper	Glycine max	USA	DD-0794	99.5292	98.9611	0.56808
1003	Hutcheson	Glycine max	USA	DD-0795	99.879	99.3805	0.49845
1004	Sibley	Glycine max	USA	DD-0796	99.7922	99.2407	0.5515
1005	Ware	Glycine max	USA	DD-0797	99.5734	99.0832	0.49016
1006	PI 464916	Glycine max	China	DD-0798	99.737	99.1037	0.63329
1007	PI 475814	Glycine max	China	DD-0799	99.7331	98.6964	1.03669
1008	PI 479709	Glycine max	China	DD-0800	99.774	99.5695	0.20446
1009	SLS90-3	Glycine max	S. Korea	DD-0801	99.7038	99.4855	0.21828
1010	SLS90-7	Glycine max	S. Korea	DD-0802	99.8022	99.6148	0.18733
1011	SLS90-9	Glycine max	S. Korea	DD-0803	99.8856	99.6237	0.26193
1012	SLS90-32	Glycine max	S. Korea	DD-0804	99.8817	99.6607	0.22104
1013	SLS90-35	Glycine max	S. Korea	DD-0805	99.8431	99.6264	0.21662
1014	SLS90-57	Glycine max	S. Korea	DD-0806	99.6414	99.3734	0.26801
1015	SLS90-71	Glycine max	S. Korea	DD-0807	99.8386	99.632	0.20667
1016	SLS90-78	Glycine max	S. Korea	DD-0808	99.8933	99.7353	0.15805
1017	SLS90-79	Glycine max	S. Korea	DD-0809	99.7309	98.6737	1.05713
1018	SLS90-84	Glycine max	S. Korea	DD-0810	99.6712	99.0821	0.58908
1019	SLS90-102	Glycine max	S. Korea	DD-0811	99.8182	99.5551	0.26304
1020	SLS90-106	Glycine max	S. Korea	DD-0812	99.8392	99.4634	0.37577
1021	SLS90-111	Glycine max	S. Korea	DD-0813	99.8066	99.5673	0.23928
1022	SLS90-119	Glycine max	S. Korea	DD-0814	99.4043	99.0385	0.36582
1023	SLS90-121	Glycine max	S. Korea	DD-0815	99.8641	99.6264	0.23762
1024	SLS90-142	Glycine max	S. Korea	DD-0816	99.6115	99.396	0.21552
1025	SLS90-165	Glycine max	S. Korea	DD-0817	99.8784	99.6458	0.23265
1026	SLS90-172	Glycine max	S. Korea	DD-0818	99.732	99.5308	0.20115
1027	SLS90-194	Glycine max	S. Korea	DD-0819	99.6872	99.464	0.22325
1028	SLS90-196	Glycine max	S. Korea	DD-0820	99.8397	99.6065	0.2332
1029	SLS90-197	Glycine max	S. Korea	DD-0821	99.8983	99.716	0.18236
1030	SLS90-229	Glycine max	S. Korea	DD-0822	99.6856	99.4601	0.22546
1031	SLS90-233	Glycine max	S. Korea	DD-0823	99.8403	99.6546	0.18568
1032	SLS90-289	Glycine max	S. Korea	DD-0824	99.8243	99.4712	0.35311
1033	SLS90-292	Glycine max	S. Korea	DD-0825	99.7734	99.4153	0.35809
1034	SLS90-296	Glycine max	S. Korea	DD-0826	99.8055	99.6192	0.18623
1035	SLS90-303	Glycine max	S. Korea	DD-0827	99.7662	99.522	0.24425
1036	SLS90-337	Glycine max	S. Korea	DD-0828	99.7513	99.5303	0.22104
1037	KLS704-2	Glycine max	S. Korea	DD-0829	99.8607	99.7303	0.13041
1038	Avery	Glycine max	USA	DD-0830	99.5353	98.9009	0.63439
1039	Centennial	Glycine max	USA	DD-0831	99.4358	98.8473	0.58852
1040	Conrad	Glycine max	USA	DD-0832	99.7215	99.1346	0.58687
1041	Pershing	Glycine max	USA	DD-0833	99.7933	99.2435	0.54984
1042	Sparks	Glycine max	USA	DD-0834	99.5419	98.9329	0.60897
1043	Vickery	Glycine max	USA	DD-0835	99.7955	99.2612	0.53437
1044	PI 458505	Glycine max	China	DD-0836	99.8536	99.3562	0.49734
1045	Tracy-M	Glycine max	USA	DD-0837	99.8331	99.4164	0.41666
1046	Akazu	Glycine max	N. Korea	DD-0838	99.6933	99.1772	0.51613
1047	PI 339736	Glycine max	S. Korea	DD-0840	99.6397	98.8611	0.77862
1048	PI 398420	Glycine max	S. Korea	DD-0841	99.7928	99.632	0.16081
1049	PI 407795A	Glycine max	S. Korea	DD-0842	98.986	98.514	0.47192
1050	PI 407877B	Glycine max	S. Korea	DD-0843	99.7856	99.5767	0.20888
1051	PI 407892A	Glycine max	S. Korea	DD-0844	99.853	99.6624	0.19065
1052	Choseng No.1	Glycine max	S. Korea	DD-0845	99.7336	99.4529	0.28072
1053	Heuin	Glycine max	S. Korea	DD-0846	99.3888	99.0943	0.29454
1054	Heuin	Glycine max	S. Korea	DD-0847	99.3557	98.8876	0.46806
1055	IT175855	Glycine max	S. Korea	DD-0848	99.6712	99.438	0.2332
1056	IT175866	Glycine max	S. Korea	DD-0849	99.5358	99.2175	0.3183
1057	Pureunkong	Glycine max	S. Korea	DD-0850	99.3114	99.0153	0.2962
1058	Heuin	Glycine max	S. Korea	DD-0851	98.225	91.2523	6.97277
1059	Geomjeongkong	Glycine max	S. Korea	DD-0852	99.7259	99.538	0.18789
1060	Babmit	Glycine max	S. Korea	DD-0853	98.8915	98.5113	0.38019
1061	Babmit	Glycine max	S. Korea	DD-0854	99.4623	99.2291	0.2332
1062	Geomjeongkong	Glycine max	S. Korea	DD-0855	99.6419	99.4303	0.21165
1063	Geomjeongkong2	Glycine max	S. Korea	DD-0856	99.6729	99.469	0.20391
1064	Geomjeongkong3	Glycine max	S. Korea	DD-0857	99.4623	99.2192	0.24315
1065	Geomjeongkong4	Glycine max	S. Korea	DD-0858	99.7961	99.6016	0.19452
1066	Geomjeongkong4	Glycine max	S. Korea	DD-0859	99.6706	99.4557	0.21496
1067	Geomjeongkong6	Glycine max	S. Korea	DD-0860	99.4115	99.17	0.24149
1068	Geomjeongkong4	Glycine max	S. Korea	DD-0861	99.4839	99.1484	0.33543
1069	Geomjeongkong10	Glycine max	S. Korea	DD-0862	99.2739	98.9821	0.29178
1070	Geomjeongkong3	Glycine max	S. Korea	DD-0863	99.0982	98.6804	0.41777
1071	Geomjeongkong1	Glycine max	S. Korea	DD-0864	99.2827	98.9744	0.30835
1072	Geomjeongkong2	Glycine max	S. Korea	DD-0865	99.1727	98.8506	0.32217
1073	Geomjeongkong3	Glycine max	S. Korea	DD-0866	98.9346	98.5549	0.37964
1074	Geomjeongkong1	Glycine max	S. Korea	DD-0867	99.6789	99.4977	0.18125
1075	Geomjeongkong3	Glycine max	S. Korea	DD-0868	99.4507	99.2136	0.23707
1076	Geomjeongkong5	Glycine max	S. Korea	DD-0869	99.4043	99.1263	0.27796
1077	IT177322	Glycine max	S. Korea	DD-0870	99.6646	99.2711	0.39345
1078	Geomjeongkong6	Glycine max	S. Korea	DD-0871	99.2645	98.9462	0.3183
1079	Geomjeongkong1	Glycine max	S. Korea	DD-0872	99.769	99.5773	0.19175
1080	IT177327	Glycine max	S. Korea	DD-0873	98.9003	98.4709	0.42937
1081	Geomjeongkong4	Glycine max	S. Korea	DD-0874	99.6397	99.4402	0.19949
1082	Geomjeongkong3	Glycine max	S. Korea	DD-0875	99.3855	99.1192	0.26636
1083	Geomjeongkong1	Glycine max	S. Korea	DD-0876	99.4789	99.2136	0.26525
1084	Geomjeongkong1	Glycine max	S. Korea	DD-0877	99.6082	99.3932	0.21496
1085	Geomjeongkong4	Glycine max	S. Korea	DD-0878	99.1954	98.8362	0.35919
1086	IT177388	Glycine max	S. Korea	DD-0879	98.9042	98.3858	0.51834
1087	IT177394	Glycine max	S. Korea	DD-0880	98.2388	89.9901	8.24874
1088	Geomjeongkong1	Glycine max	S. Korea	DD-0881	99.6065	99.4341	0.17241
1089	Geomjeongkong2	Glycine max	S. Korea	DD-0882	99.4297	99.1495	0.28017
1090	Geomjeongkong5	Glycine max	S. Korea	DD-0883	99.7077	99.4601	0.24757
1091	Geomjeongkong4	Glycine max	S. Korea	DD-0884	99.6408	99.2043	0.43656
1092	Geomjeongkong6	Glycine max	S. Korea	DD-0885	99.5618	99.3308	0.23099
1093	Geomjeongkong3	Glycine max	S. Korea	DD-0886	99.7458	99.5192	0.22657
1094	IT177420	Glycine max	S. Korea	DD-0887	99.7104	99.5054	0.20502
1095	Geomjeongkong3	Glycine max	S. Korea	DD-0888	99.6452	99.4435	0.2017
1096	Geomjeongkong1	Glycine max	S. Korea	DD-0889	99.3628	99.1313	0.23154
1097	Geomjeongkong3	Glycine max	S. Korea	DD-0890	99.7325	99.4778	0.25475
1098	Geomjeongkong1	Glycine max	S. Korea	DD-0891	99.3021	98.9965	0.30559
1099	Geomjeongkong3	Glycine max	S. Korea	DD-0892	99.8038	99.5756	0.22823
1100	IT177513	Glycine max	S. Korea	DD-0893	98.7494	98.2294	0.52
1101	IT177518	Glycine max	S. Korea	DD-0894	99.1567	98.1328	1.02398
1102	Geomjeongkong3	Glycine max	S. Korea	DD-0895	99.5706	99.3297	0.24094
1103	Geomjeongkong3	Glycine max	S. Korea	DD-0896	99.6226	99.3938	0.22878
1104	Geomjeong-3	Glycine max	S. Korea	DD-0897	99.5314	99.2225	0.30891
1105	IT177627	Glycine max	S. Korea	DD-0898	99.0291	98.598	0.43103
1106	Geomjeongkong1	Glycine max	S. Korea	DD-0899	99.6154	99.3579	0.25751
1107	IT177645	Glycine max	S. Korea	DD-0900	99.7558	99.0982	0.6576
1108	Geomjeongkong2	Glycine max	S. Korea	DD-0901	99.3899	99.0827	0.30725
1109	Geomjeongkong2	Glycine max	S. Korea	DD-0902	99.5927	99.3496	0.24315
1110	Geomjeongkong3	Glycine max	S. Korea	DD-0903	99.0589	98.6306	0.42827
1111	Geomjeongkong1	Glycine max	S. Korea	DD-0904	99.6281	99.3722	0.25586
1112	Geomjeongkong5	Glycine max	S. Korea	DD-0905	99.4623	99.1545	0.3078
1113	IT177793	Glycine max	S. Korea	DD-0906	99.5811	99.2103	0.3708
1114	Geomjeongkong2	Glycine max	S. Korea	DD-0907	99.6657	99.4325	0.2332
1115	Geomjeongkong3	Glycine max	S. Korea	DD-0908	99.4137	99.1131	0.30062
1116	Geomjeongkong5	Glycine max	S. Korea	DD-0909	99.6635	99.1335	0.52995
1117	Geomjeongkong2	Glycine max	S. Korea	DD-0910	99.4198	99.1285	0.29122
1118	Geomjeongkong2	Glycine max	S. Korea	DD-0911	99.3512	98.088	1.26326
1119	Geomjeongkong5	Glycine max	S. Korea	DD-0912	99.4977	99.2192	0.27851
1120	Geomjeongkong5	Glycine max	S. Korea	DD-0913	99.517	99.2855	0.23154
1121	IT177955	Glycine max	S. Korea	DD-0914	99.4021	97.3679	2.03414
1122	IT178024	Glycine max	S. Korea	DD-0915	99.2976	98.9407	0.35698
1123	Geomjeongkong5	Glycine max	S. Korea	DD-0916	99.7055	99.3999	0.30559
1124	Geomjeongkong3	Glycine max	S. Korea	DD-0917	99.5551	99.2976	0.25751
1125	Geomjeongkong3	Glycine max	S. Korea	DD-0918	99.3546	99.0589	0.29564
1126	Geomjeongkong	Glycine max	S. Korea	DD-0919	99.5701	99.3297	0.24038
1127	Geomjeongkong	Glycine max	S. Korea	DD-0920	99.2164	98.8953	0.32106
1128	Geomjeongkong2	Glycine max	S. Korea	DD-0921	99.5861	99.3291	0.25696
1129	Geomjeongkong2	Glycine max	S. Korea	DD-0922	99.1059	98.7605	0.34538
1130	Geomjeongkong1	Glycine max	S. Korea	DD-0923	99.6662	99.4756	0.19065
1131	Geomjeongkong	Glycine max	S. Korea	DD-0924	99.7071	99.5535	0.15362
1132	IT178368	Glycine max	S. Korea	DD-0925	99.3385	99.0573	0.28128
1133	IT178374	Glycine max	S. Korea	DD-0926	99.5861	99.3584	0.22767
1134	IT178376	Glycine max	S. Korea	DD-0927	99.5524	99.317	0.23541
1135	IT178450	Glycine max	S. Korea	DD-0928	99.4303	99.1374	0.29288
1136	IT178451	Glycine max	S. Korea	DD-0929	99.6751	99.4374	0.23762
1137	IT178456	Glycine max	S. Korea	DD-0930	99.5817	99.3452	0.23652
1138	Namul	Glycine max	S. Korea	DD-0931	99.1694	98.7887	0.38075
1139	IT178645	Glycine max	S. Korea	DD-0932	99.6778	99.4513	0.22657
1140	Kongnamulkong	Glycine max	S. Korea	DD-0933	99.506	99.217	0.28901
1141	IT178680	Glycine max	S. Korea	DD-0934	99.7044	99.3374	0.36693
1142	Geomeunbak	Glycine max	S. Korea	DD-0935	98.7793	98.2294	0.54984
1143	Jeonnam jinheungwon No.3	Glycine max	S. Korea	DD-0936	99.3048	99.0119	0.29288
1144	Jeonnam jinheungwon No.11	Glycine max	S. Korea	DD-0937	97.9371	97.2176	0.71949
1145	Jeonnam jinheungwon No.16	Glycine max	S. Korea	DD-0938	99.727	99.5662	0.16081
1146	Jeonnam jinheungwon No.25	Glycine max	S. Korea	DD-0939	99.7651	99.5701	0.19507
1147	Cheongwon104	Glycine max	Japan	DD-0940	99.3872	99.0816	0.30559
1148	Kangwon sujib2-20	Glycine max	S. Korea	DD-0941	99.8425	99.5717	0.27078
1149	IT180313	Glycine max	S. Korea	DD-0942	99.5452	98.8705	0.67473
1150	IT180335	Glycine max	S. Korea	DD-0943	99.7077	99.5209	0.18678
1151	IT180348	Glycine max	S. Korea	DD-0944	99.4623	99.2346	0.22767
1152	IT180361	Glycine max	S. Korea	DD-0945	99.6773	99.4911	0.18623
1153	IT180364	Glycine max	S. Korea	DD-0946	99.1064	98.7301	0.37632
1154	Beijing da qing don	Glycine max	China	DD-0947	99.3557	98.0957	1.25994
1155	IT180497	Glycine max	S. Korea	DD-0948	99.2037	98.8268	0.37688
1156	Ajuggali	Glycine max	S. Korea	DD-0949	99.7182	99.5148	0.20336
1157	Ajuggali	Glycine max	S. Korea	DD-0950	98.5207	97.9493	0.57139
1158	IT180841	Glycine max	S. Korea	DD-0951	99.4938	99.081	0.4128
1159	IT180844	Glycine max	S. Korea	DD-0952	99.4955	99.1308	0.36472
1160	Ajuggali	Glycine max	S. Korea	DD-0953	99.5999	99.359	0.24094
1161	Mokpo11	Glycine max	S. Korea	DD-0954	99.6513	99.4468	0.20446
1162	KAS151-30	Glycine max	S. Korea	DD-0955	99.564	99.359	0.20502
1163	KAS173-1	Glycine max	S. Korea	DD-0956	99.7077	99.4966	0.2111
1164	KAS231-1	Glycine max	S. Korea	DD-0957	99.7673	99.5524	0.21496
1165	KAS232-11	Glycine max	S. Korea	DD-0958	99.8641	99.6828	0.18125
1166	KAS300-11	Glycine max	S. Korea	DD-0959	99.8629	99.68	0.18291
1167	KAS304-9	Glycine max	S. Korea	DD-0960	99.9287	99.7353	0.19341
1168	KAS304-12	Glycine max	S. Korea	DD-0961	98.9931	96.4517	2.54143
1169	KAS310-7	Glycine max	S. Korea	DD-0962	99.8353	99.6679	0.16744
1170	KAS320-1	Glycine max	S. Korea	DD-0963	99.2308	98.9379	0.29288
1171	KAS339-1	Glycine max	S. Korea	DD-0964	99.8674	99.7088	0.1586
1172	KAS354-3	Glycine max	S. Korea	DD-0965	99.6187	99.4115	0.20723
1173	KAS578-27	Glycine max	S. Korea	DD-0966	99.8696	99.6706	0.19894
1174	KAS590-6	Glycine max	S. Korea	DD-0967	99.7707	99.5148	0.25586
1175	Nonduleong	Glycine max	S. Korea	DD-0968	99.9016	99.7447	0.15694
1176	IT186014	Glycine max	S. Korea	DD-0973	99.8386	99.685	0.15362
1177	IT186015	Glycine max	S. Korea	DD-0974	99.6662	99.4397	0.22657
1178	IT186019	Glycine max	S. Korea	DD-0975	99.8342	99.695	0.13926
1179	IT186020	Glycine max	S. Korea	DD-0976	99.8127	99.5949	0.21773
1180	IT186030	Glycine max	S. Korea	DD-0977	99.2435	98.9639	0.27962
1181	IT186036	Glycine max	S. Korea	DD-0978	99.8585	99.6939	0.16468
1182	IT186054	Glycine max	S. Korea	DD-0979	99.7364	99.5806	0.15583
1183	IT186058	Glycine max	S. Korea	DD-0980	99.8497	99.6458	0.20391
1184	IT186060	Glycine max	S. Korea	DD-0981	99.59	99.3507	0.23928
1185	IT186062	Glycine max	S. Korea	DD-0982	99.5458	99.265	0.28072
1186	IT186066	Glycine max	S. Korea	DD-0983	99.59	99.3242	0.2658
1187	IT186069	Glycine max	S. Korea	DD-0984	99.8845	99.7248	0.1597
1188	Kangwon69	Glycine max	S. Korea	DD-0985	99.7994	99.6198	0.1796
1189	Kangwon72	Glycine max	S. Korea	DD-0986	98.797	98.3637	0.43324
1190	IT186090	Glycine max	S. Korea	DD-0987	99.7607	99.4927	0.26801
1191	IT186101	Glycine max	S. Korea	DD-0988	99.6894	99.4562	0.2332
1192	IT186103	Glycine max	S. Korea	DD-0989	99.1993	98.8511	0.34814
1193	Heuinkong	Glycine max	S. Korea	DD-0990	99.8491	99.6635	0.18568
1194	IT186114	Glycine max	S. Korea	DD-0991	99.7635	99.5126	0.25088
1195	IT186130	Glycine max	S. Korea	DD-0992	99.8773	99.7452	0.13207
1196	Geomjeongkong	Glycine max	S. Korea	DD-0993	99.8315	99.5944	0.23707
1197	IT186157	Glycine max	S. Korea	DD-0994	99.9138	99.7115	0.20225
1198	IT186166	Glycine max	S. Korea	DD-0995	99.7276	99.1523	0.57526
1199	IT186167	Glycine max	S. Korea	DD-0996	99.5966	99.3778	0.21883
1200	IT186210	Glycine max	S. Korea	DD-0997	99.5474	99.2463	0.30117
1201	Kongnamulkong	Glycine max	S. Korea	DD-0998	99.8442	99.6259	0.21828
1202	Jindo sujib	Glycine max	S. Korea	DD-0999	99.7734	99.5634	0.20999
1203	IT189661	Glycine max	S. Korea	DD-1000	99.8652	99.6756	0.18954
1204	IT191159	Glycine max	S. Korea	DD-1001	99.3518	99.0048	0.34704
1205	IT194540	Glycine max	S. Korea	DD-1014	99.8751	99.6624	0.21275
1206	IT194545	Glycine max	S. Korea	DD-1015	99.5502	99.2595	0.29067
1207	IT194552	Glycine max	S. Korea	DD-1016	99.37	99.0683	0.30172
1208	IT194556	Glycine max	S. Korea	DD-1017	99.8309	99.6248	0.20612
1209	IT195155	Glycine max	S. Korea	DD-1018	99.5684	99.3606	0.20778
1210	Suritae	Glycine max	S. Korea	DD-1019	99.8657	99.6463	0.21938
1211	IT195327	Glycine max	S. Korea	DD-1020	99.7077	99.5237	0.18402
1212	Pureunkong	Glycine max	S. Korea	DD-1021	99.8409	99.6264	0.21441
1213	IT195370	Glycine max	S. Korea	DD-1022	99.827	99.5027	0.32438
1214	IT195510	Glycine max	S. Korea	DD-1023	99.6657	99.4883	0.17739
1215	IT195512	Glycine max	S. Korea	DD-1024	99.5878	99.3103	0.27741
1216	IT195525	Glycine max	S. Korea	DD-1025	99.8403	99.5773	0.26304
1217	Daegu sujib	Glycine max	S. Korea	DD-1026	99.8022	99.4015	0.40064
1218	Daegu sujib	Glycine max	S. Korea	DD-1027	99.7408	99.3584	0.3824
1219	Hamyang sujib	Glycine max	S. Korea	DD-1028	99.8585	99.6729	0.18568
1220	Hamyang sujib	Glycine max	S. Korea	DD-1029	99.753	99.4474	0.30559
1221	IT196438	Glycine max	S. Korea	DD-1030	99.4264	99.0379	0.38848
1222	Geomjeongkong	Glycine max	S. Korea	DD-1031	99.133	98.7246	0.40838
1223	IT196827	Glycine max	S. Korea	DD-1032	99.8486	99.6298	0.21883
1224	IT196846	Glycine max	S. Korea	DD-1033	99.8851	99.6695	0.21552
1225	IT196886	Glycine max	S. Korea	DD-1034	99.7143	99.5065	0.20778
1226	Chang Dan Bac Mok	Glycine max	N. Korea	DD-1035	99.7701	99.5574	0.21275
1227	WIR2962	Glycine max	N. Korea	DD-1036	99.5739	98.7428	0.83112
1228	WIR2987	Glycine max	N. Korea	DD-1037	99.4911	98.0001	1.49093
1229	Tsak Nach	Glycine max	N. Korea	DD-1038	99.7171	99.4242	0.29288
1230	IT201849	Glycine max	S. Korea	DD-1039	99.769	99.3109	0.45811
1231	IT201866	Glycine max	S. Korea	DD-1040	99.5303	99.2031	0.32714
1232	IT201868	Glycine max	S. Korea	DD-1041	99.879	99.6883	0.19065
1233	Hakucho 3	Glycine max	Japan	DD-1042	54.3648	31.8649	22.4999
1234	IT204157	Glycine max	S. Korea	DD-1043	99.6121	99.4076	0.20446
1235	Geomjeongkong	Glycine max	S. Korea	DD-1044	99.8889	99.6961	0.19286
1236	IT208844	Glycine max	S. Korea	DD-1045	99.8016	99.4839	0.31775
1237	Namulkong	Glycine max	S. Korea	DD-1046	99.6944	99.4336	0.26083
1238	Gyeongnamsancheong-1998-69	Glycine max	S. Korea	DD-1047	99.5386	99.2744	0.26415
1239	Suritae	Glycine max	S. Korea	DD-1048	99.8768	99.6789	0.19783
1240	Jejusi-KHC-1999-6	Glycine max	S. Korea	DD-1049	99.3363	99.0302	0.30614
1241	Heuinkong	Glycine max	S. Korea	DD-1050	99.8022	99.3595	0.44264
1242	Jeonnamwando-2000-16	Glycine max	S. Korea	DD-1051	99.8801	99.6347	0.24536
1243	Kangwongoseong-2001-42	Glycine max	S. Korea	DD-1052	99.4275	99.2203	0.20723
1244	IT213320	Glycine max	S. Korea	DD-1053	99.8193	99.6209	0.19839
1245	KAS549-3	Glycine max	S. Korea	DD-1054	99.8397	99.6347	0.20502
1246	KAS551-4	Glycine max	S. Korea	DD-1055	99.569	99.3236	0.24536
1247	KAS576-17	Glycine max	S. Korea	DD-1056	99.8138	99.5999	0.21386
1248	KAS606-11	Glycine max	S. Korea	DD-1057	99.806	99.5844	0.22159
1249	KAS624-46	Glycine max	S. Korea	DD-1058	99.8895	99.68	0.20944
1250	KAS651-50	Glycine max	S. Korea	DD-1059	99.5336	99.3015	0.23209
1251	IT218966	Glycine max	S. Korea	DD-1060	99.4524	99.1567	0.29564
1252	KAS 100-8-2	Glycine max	S. Korea	DD-1061	99.448	98.8638	0.5841
1253	KAS 100-11-1	Glycine max	S. Korea	DD-1062	99.7552	99.5331	0.22215
1254	KAS 150-24	Glycine max	S. Korea	DD-1063	99.7115	99.3385	0.37301
1255	KAS 205-22	Glycine max	S. Korea	DD-1064	98.0769	97.757	0.31996
1256	Kongnamulkong	Glycine max	S. Korea	DD-1065	99.0876	98.6898	0.39788
1257	Kyoungbuk Kyoungsan-1997-54	Glycine max	S. Korea	DD-1066	99.4772	97.7255	1.75176
1258	Jeonnamgokseong-1997-35	Glycine max	S. Korea	DD-1067	99.7464	99.5126	0.23375
1259	IT219430	Glycine max	S. Korea	DD-1068	99.7569	99.527	0.22988
1260	Gyeongnamnamhae-2000-2	Glycine max	S. Korea	DD-1069	99.3457	99.0683	0.27741
1261	NEBSOY	Glycine max	USA	DD-1070	99.4855	98.7439	0.7416
1262	IT219522	Glycine max	S. Korea	DD-1071	99.8171	99.5938	0.22325
1263	PI 424304	Glycine max	S. Korea	DD-1072	99.7513	99.3496	0.40174
1264	PI 399045	Glycine max	S. Korea	DD-1073	99.6745	99.0473	0.62721
1265	KAS 150-7	Glycine max	S. Korea	DD-1074	99.7242	99.5049	0.21938
1266	KAS 150-9	Glycine max	S. Korea	DD-1075	98.7953	98.5621	0.2332
1267	KAS 150-23	Glycine max	S. Korea	DD-1076	99.7723	99.5806	0.19175
1268	KAS 160-5	Glycine max	S. Korea	DD-1077	97.6995	86.9033	10.7963
1269	KAS 160-21	Glycine max	S. Korea	DD-1078	99.7414	99.4397	0.30172
1270	KAS 201-7-1	Glycine max	S. Korea	DD-1079	99.3706	99.0484	0.32217
1271	KAS 205-5	Glycine max	S. Korea	DD-1080	99.7342	99.5137	0.22049
1272	KAS541-2	Glycine max	S. Korea	DD-1081	99.6358	99.3496	0.28625
1273	KAS548-10	Glycine max	S. Korea	DD-1082	99.7464	99.1407	0.60566
1274	KAS552-2	Glycine max	S. Korea	DD-1083	99.5657	99.3369	0.22878
1275	KAS579-4	Glycine max	S. Korea	DD-1084	99.6905	99.4734	0.21717
1276	KAS604-3	Glycine max	S. Korea	DD-1085	99.6618	99.354	0.3078
1277	KAS604-12	Glycine max	S. Korea	DD-1086	98.3212	98.0311	0.29012
1278	KAS616-6	Glycine max	S. Korea	DD-1087	99.8502	99.6756	0.17462
1279	KAS645-12	Glycine max	S. Korea	DD-1088	99.5253	99.2661	0.25917
1280	L-36	Glycine max	S. Korea	DD-1089	99.7873	99.506	0.28128
1281	IT219699	Glycine max	S. Korea	DD-1090	99.7154	99.4253	0.29012
1282	CS00650	Glycine max	S. Korea	DD-1091	99.2938	99.0479	0.24591
1283	CS00653	Glycine max	S. Korea	DD-1092	99.7939	99.5441	0.24978
1284	CS00701	Glycine max	S. Korea	DD-1093	99.7784	99.5314	0.24701
1285	CS00821	Glycine max	S. Korea	DD-1094	99.6231	99.3662	0.25696
1286	CS00837	Glycine max	S. Korea	DD-1095	99.8154	99.5911	0.22436
1287	CS00840	Glycine max	S. Korea	DD-1096	99.5784	98.8638	0.71452
1288	KAS102-5-2	Glycine max	S. Korea	DD-1097	99.7005	99.3595	0.34096
1289	KAS220-6	Glycine max	S. Korea	DD-1098	99.6513	99.3761	0.2752
1290	KAS351-35	Glycine max	S. Korea	DD-1099	99.0782	98.8379	0.24038
1291	KAS355-5	Glycine max	S. Korea	DD-1100	99.753	99.4877	0.26525
1292	KAS360-11	Glycine max	S. Korea	DD-1101	99.7535	99.5463	0.20723
1293	KAS360-13	Glycine max	S. Korea	DD-1102	99.8199	99.5977	0.22215
1294	KAS360-15	Glycine max	S. Korea	DD-1103	99.8099	99.5723	0.23762
1295	KAS361-28	Glycine max	S. Korea	DD-1104	99.6668	99.3872	0.27962
1296	KAS362-7	Glycine max	S. Korea	DD-1105	99.6342	99.3999	0.2343
1297	KAS370-1	Glycine max	S. Korea	DD-1106	99.4496	97.6514	1.79818
1298	KAS503-23	Glycine max	S. Korea	DD-1107	99.2965	97.4547	1.84183
1299	KAS521-33	Glycine max	S. Korea	DD-1108	99.7845	99.5043	0.28017
1300	KAS544-1	Glycine max	S. Korea	DD-1109	99.4441	99.1761	0.26801
1301	KAS604-8	Glycine max	S. Korea	DD-1110	99.6712	99.4082	0.26304
1302	KAS643-25	Glycine max	S. Korea	DD-1111	99.4181	98.9992	0.41887
1303	KAS660-24	Glycine max	S. Korea	DD-1112	99.3385	99.0794	0.25917
1304	KAS 100-12	Glycine max	S. Korea	DD-1113	99.6259	99.3164	0.30946
1305	KAS 102-4-2	Glycine max	S. Korea	DD-1114	99.7817	99.4949	0.2868
1306	KAS 134-2	Glycine max	S. Korea	DD-1115	99.617	99.4093	0.20778
1307	KAS 150-21	Glycine max	S. Korea	DD-1116	99.7596	99.5093	0.25033
1308	KAS 150-25	Glycine max	S. Korea	DD-1117	99.8143	99.6016	0.21275
1309	KAS 170-4	Glycine max	S. Korea	DD-1118	99.391	99.1722	0.21883
1310	KAS 172-4	Glycine max	S. Korea	DD-1119	99.7325	99.5375	0.19507
1311	KAS 200-18	Glycine max	S. Korea	DD-1120	99.6579	99.485	0.17297
1312	KAS 201-4	Glycine max	S. Korea	DD-1121	99.7845	99.5535	0.23099
1313	KAS 202-2	Glycine max	S. Korea	DD-1122	99.2623	99.0672	0.19507
1314	KAS 205-13	Glycine max	S. Korea	DD-1123	99.7989	99.6204	0.17849
1315	KAS 205-21	Glycine max	S. Korea	DD-1124	99.5021	99.2871	0.21496
1316	Youngpunggeomjeong	Glycine max	S. Korea	DD-1125	99.7353	99.0374	0.69794
1317	IT220686	Glycine max	S. Korea	DD-1126	99.6286	99.4612	0.16744
1318	Milyang166	Glycine max	S. Korea	DD-1127	99.6972	99.3032	0.39401
1319	CS 00831	Glycine max	S. Korea	DD-1128	99.8077	99.5596	0.24812
1320	Cheongsong sujib-1	Glycine max	S. Korea	DD-1129	99.6115	98.6025	1.00906
1321	Spry	Glycine max	USA	DD-1130	99.5038	99.2391	0.2647
1322	IT221980	Glycine max	S. Korea	DD-1131	99.7922	99.6314	0.16081
1323	KAS 521-17	Glycine max	S. Korea	DD-1132	99.6563	99.4391	0.21717
1324	IT224160	Glycine max	S. Korea	DD-1133	99.5712	98.881	0.6902
1325	Gyeongbukgyeongju-1997-11	Glycine max	S. Korea	DD-1134	99.7143	99.4778	0.23652
1326	Jeonnamjangheung-1997-58	Glycine max	S. Korea	DD-1135	99.695	99.543	0.15197
1327	Jeonnamyeonggwang-1997-73	Glycine max	S. Korea	DD-1136	99.2954	99.0252	0.27022
1328	IT224176	Glycine max	S. Korea	DD-1137	99.701	99.4485	0.25254
1329	Gyeongbukuiseong-1997-51	Glycine max	S. Korea	DD-1138	99.7751	99.5076	0.26746
1330	Heuinkong	Glycine max	S. Korea	DD-1139	99.7071	99.4966	0.21054
1331	IT224183	Glycine max	S. Korea	DD-1140	97.3911	92.2845	5.10663
1332	Jeonnam heanam-1998-16	Glycine max	S. Korea	DD-1141	97.3713	83.8695	13.5018
1333	Gyeongnamgeochang sujib	Glycine max	S. Korea	DD-1142	99.7414	99.5038	0.23762
1334	Keumbwayu-tae	Glycine max	S. Korea	DD-1143	99.3114	99.0606	0.25088
1335	Jeonnamwando-2000-26	Glycine max	S. Korea	DD-1144	99.7696	99.5789	0.19065
1336	Flint	Glycine max	USA	DD-1145	99.7723	99.2916	0.48077
1337	Gangwongoseong-2001-11	Glycine max	S. Korea	DD-1146	99.5248	99.3103	0.21441
1338	Gangwongoseong-2001-12	Glycine max	S. Korea	DD-1147	99.7933	99.6121	0.18125
1339	KLS113	Glycine max	S. Korea	DD-1148	98.4339	97.4912	0.94274
1340	Gangwonyangyang-2010-72	Glycine max	S. Korea	DD-1149	99.6436	99.4109	0.23265
1341	IT224597	Glycine max	S. Korea	DD-1150	99.4452	99.1954	0.24978
1342	IT224808	Glycine max	S. Korea	DD-1151	99.6817	99.448	0.23375
1343	Long zhou dong feng dou	Glycine max	China	DD-1152	99.6181	98.755	0.86317
1344	Nan zhao cao huang dou	Glycine max	China	DD-1153	98.3378	91.4971	6.8407
1345	Fu yang (30)	Glycine max	China	DD-1154	99.449	98.1538	1.29531
1346	Kanto No. 21	Glycine max	Japan	DD-1155	99.6817	99.4037	0.27796
1347	PI 398577	Glycine max	S. Korea	DD-1156	99.8276	99.648	0.1796
1348	PI 398943	Glycine max	S. Korea	DD-1157	99.448	99.2617	0.18623
1349	IT224917	Glycine max	S. Korea	DD-1158	99.7342	99.5253	0.20888
1350	IT224918	Glycine max	S. Korea	DD-1159	99.5717	99.3286	0.24315
1351	IT224919	Glycine max	S. Korea	DD-1160	99.5844	99.3391	0.24536
1352	Heihokuta	Glycine max	N. Korea	DD-1161	97.5801	97.1287	0.45148
1353	U-ki-chol	Glycine max	S. Korea	DD-1162	99.6668	99.4584	0.20833
1354	Ul-san	Glycine max	S. Korea	DD-1163	99.5911	99.3407	0.25033
1355	Well-man	Glycine max	S. Korea	DD-1164	99.7917	99.1302	0.66147
1356	Yuwoltae	Glycine max	S. Korea	DD-1165	99.5651	97.8647	1.70037
1357	PI 339987	Glycine max	S. Korea	DD-1166	99.5949	99.3501	0.2448
1358	PI 398988	Glycine max	S. Korea	DD-1167	99.8099	99.5883	0.22159
1359	ORD 8182	Glycine max	S. Korea	DD-1168	99.8287	99.6115	0.21717
1360	PI 407805 A	Glycine max	S. Korea	DD-1169	99.8419	99.5485	0.29343
1361	PI 407805 D	Glycine max	S. Korea	DD-1170	99.7823	99.5546	0.22767
1362	PI 407812	Glycine max	S. Korea	DD-1171	99.8215	99.585	0.23652
1363	PI 407817	Glycine max	S. Korea	DD-1172	99.7873	99.4977	0.28957
1364	PI 407818 A	Glycine max	S. Korea	DD-1173	99.7867	99.5463	0.24038
1365	KAS 239-3	Glycine max	S. Korea	DD-1174	99.8055	99.6159	0.18954
1366	KAS 351-25	Glycine max	S. Korea	DD-1175	99.8574	99.7154	0.14202
1367	KAS 351-26	Glycine max	S. Korea	DD-1176	99.837	99.6309	0.20612
1368	KAS 540-18	Glycine max	S. Korea	DD-1177	99.5861	99.4015	0.18457
1369	Owonchoseng ji doo	Glycine max	S. Korea	DD-1178	99.8281	99.2335	0.5946
1370	PI 458020	Glycine max	S. Korea	DD-1179	99.7209	99.2987	0.42219
1371	PI 458026	Glycine max	S. Korea	DD-1180	99.6778	99.3175	0.3603
1372	PI 458037	Glycine max	S. Korea	DD-1181	99.8641	99.7016	0.16247
1373	PI 458041	Glycine max	S. Korea	DD-1182	99.8652	99.7005	0.16468
1374	PI 458050	Glycine max	S. Korea	DD-1183	99.6093	99.3778	0.23154
1375	PI 458051 A	Glycine max	S. Korea	DD-1184	99.6347	99.3772	0.25751
1376	PI 458072 A	Glycine max	S. Korea	DD-1185	99.821	99.6784	0.14257
1377	PI 458080	Glycine max	S. Korea	DD-1186	99.8066	99.6325	0.17407
1378	PI 458089	Glycine max	S. Korea	DD-1187	99.8425	99.6402	0.20225
1379	PI 458101	Glycine max	S. Korea	DD-1188	99.496	99.2396	0.25641
1380	PI 458105	Glycine max	S. Korea	DD-1189	99.4656	99.1518	0.31388
1381	PI 458109	Glycine max	S. Korea	DD-1190	99.6485	99.3905	0.25807
1382	PI 458112 A	Glycine max	S. Korea	DD-1191	99.8569	99.7055	0.15141
1383	PI 458121	Glycine max	S. Korea	DD-1192	99.8027	99.6463	0.15639
1384	PI 458123 A	Glycine max	S. Korea	DD-1193	99.8547	99.6513	0.20336
1385	PI 458129	Glycine max	S. Korea	DD-1194	99.8668	99.6944	0.17241
1386	PI 458131	Glycine max	S. Korea	DD-1195	99.5634	99.3308	0.23265
1387	PI 458135	Glycine max	S. Korea	DD-1196	99.8602	99.6889	0.17131
1388	PI 458157	Glycine max	S. Korea	DD-1197	99.8552	99.6198	0.23541
1389	PI 458158	Glycine max	S. Korea	DD-1198	99.7259	99.4789	0.24701
1390	PI 458172 A	Glycine max	S. Korea	DD-1199	99.8071	99.6541	0.15307
1391	PI 458175 C	Glycine max	S. Korea	DD-1200	99.6618	98.4533	1.20855
1392	PI 458175 D	Glycine max	S. Korea	DD-1201	99.8679	99.7049	0.16302
1393	PI 458204	Glycine max	S. Korea	DD-1202	99.7193	99.5319	0.18733
1394	PI 458224	Glycine max	S. Korea	DD-1203	99.7038	99.4148	0.28901
1395	PI 458234	Glycine max	S. Korea	DD-1204	99.8149	99.5176	0.2973
1396	PI 458244 B	Glycine max	S. Korea	DD-1205	99.848	99.6635	0.18457
1397	PI 458249	Glycine max	S. Korea	DD-1206	99.8292	99.6132	0.21607
1398	PI 458252	Glycine max	S. Korea	DD-1207	99.8806	99.7032	0.17739
1399	PI 458266	Glycine max	S. Korea	DD-1208	99.8292	99.5358	0.29343
1400	PI 458269	Glycine max	S. Korea	DD-1209	99.0363	98.65	0.38627
1401	PI 458290	Glycine max	S. Korea	DD-1210	99.7917	99.6192	0.17241
1402	PI 458295	Glycine max	S. Korea	DD-1211	99.8419	99.695	0.14699
1403	PI 458302	Glycine max	S. Korea	DD-1212	99.3899	99.1672	0.2227
1404	Baekchun	Glycine max	S. Korea	DD-1213	99.7038	99.3247	0.37909
1405	VIR 2978	Glycine max	N. Korea	DD-1214	99.6668	98.9716	0.69518
1406	Back Tac	Glycine max	S. Korea	DD-1215	99.7939	99.6331	0.16081
1407	KAS 210-9	Glycine max	S. Korea	DD-1216	99.7088	99.5253	0.18346
1408	Keunolkong	Glycine max	S. Korea	DD-1217	99.0772	94.8735	4.20367
1409	GL 2624 /96	Glycine max	N. Korea	DD-1218	99.8591	99.5927	0.26636
1410	GL 2626 /96	Glycine max	N. Korea	DD-1219	99.7419	98.6262	1.11571
1411	GL 2628 /96	Glycine max	N. Korea	DD-1220	99.8486	99.6309	0.21773
1412	GL 2631 /96	Glycine max	N. Korea	DD-1221	99.3966	98.0653	1.33123
1413	GL 2678A /96	Glycine max	N. Korea	DD-1222	99.8215	99.5402	0.28128
1414	GL 2678B /96	Glycine max	N. Korea	DD-1223	99.8409	99.6861	0.15473
1415	PI 603174 A	Glycine max	N. Korea	DD-1224	99.6624	98.2355	1.42683
1416	Byol	Glycine max	N. Korea	DD-1225	99.622	99.3529	0.26912
1417	IT228364	Glycine max	N. Korea	DD-1226	99.4419	98.6329	0.80901
1418	Jijori	Glycine max	N. Korea	DD-1227	99.8602	99.38	0.48021
1419	Uid	Glycine max	N. Korea	DD-1228	99.7237	99.0805	0.64323
1420	Uid	Glycine max	N. Korea	DD-1229	99.79	99.3369	0.45314
1421	Musan-1	Glycine max	S. Korea	DD-1230	99.8077	99.0805	0.72723
1422	Browngilgun	Glycine max	S. Korea	DD-1231	99.5192	97.9266	1.59261
1423	Ryong song	Glycine max	S. Korea	DD-1232	99.7215	98.8616	0.85985
1424	Br-45	Glycine max	S. Korea	DD-1233	99.727	99.3164	0.41059
1425	White-soybean	Glycine max	S. Korea	DD-1234	99.2993	98.4168	0.88251
1426	PI 158751	Glycine max	S. Korea	DD-1235	99.5098	99.2253	0.28459
1427	PI 339979	Glycine max	S. Korea	DD-1236	99.8685	99.711	0.15749
1428	PI 339999	Glycine max	S. Korea	DD-1237	99.7917	99.5905	0.20115
1429	PI 340003	Glycine max	S. Korea	DD-1238	99.8171	99.5811	0.23596
1430	PI 340014	Glycine max	S. Korea	DD-1239	99.7906	99.4888	0.30172
1431	PI 340019	Glycine max	S. Korea	DD-1240	99.8779	99.6856	0.19231
1432	PI 340021 B	Glycine max	S. Korea	DD-1241	99.89	99.7165	0.17352
1433	PI 340028	Glycine max	S. Korea	DD-1242	99.8149	99.6159	0.19894
1434	KAERI-GNT 170-6	Glycine max	S. Korea	DD-1243	99.8911	99.7254	0.16578
1435	IR 4791-89	Glycine max	S. Korea	DD-1244	99.7817	99.5607	0.22104
1436	KLS 607-1	Glycine max	S. Korea	DD-1245	99.8414	99.6353	0.20612
1437	KLS 902-1	Glycine max	S. Korea	DD-1246	99.6563	99.4706	0.18568
1438	PI 399049	Glycine max	S. Korea	DD-1247	99.7292	99.3827	0.34648
1439	PI 399057	Glycine max	S. Korea	DD-1248	99.4905	99.2026	0.28791
1440	PI 399067	Glycine max	S. Korea	DD-1249	99.8193	99.6099	0.20944
1441	PI 399081	Glycine max	S. Korea	DD-1250	99.8707	99.6646	0.20612
1442	PI 399082	Glycine max	S. Korea	DD-1251	99.7508	99.4933	0.25751
1443	PI 399100	Glycine max	S. Korea	DD-1252	99.821	99.5004	0.32051
1444	PI 399101	Glycine max	S. Korea	DD-1253	99.6607	99.3905	0.27022
1445	PI 399110	Glycine max	S. Korea	DD-1254	99.8497	99.6657	0.18402
1446	PI 399111	Glycine max	S. Korea	DD-1255	99.6988	99.4595	0.23928
1447	PI 399121	Glycine max	S. Korea	DD-1256	99.7115	99.4651	0.24646
1448	PI 399122	Glycine max	S. Korea	DD-1257	97.9625	86.1512	11.8114
1449	PI 399124	Glycine max	S. Korea	DD-1258	99.7469	99.4805	0.26636
1450	ORD 8110	Glycine max	S. Korea	DD-1259	99.5314	99.107	0.4244
1451	ORD 8118	Glycine max	S. Korea	DD-1260	99.8033	99.5955	0.20778
1452	ORD 8132	Glycine max	S. Korea	DD-1261	99.837	99.6248	0.2122
1453	ORD 8136	Glycine max	S. Korea	DD-1262	99.9005	99.7143	0.18623
1454	ORD 8146	Glycine max	S. Korea	DD-1263	99.7447	99.5248	0.21994
1455	ORD 8146	Glycine max	S. Korea	DD-1264	99.8475	99.653	0.19452
1456	ORD 8147	Glycine max	S. Korea	DD-1265	99.643	99.4098	0.2332
1457	ORD 8163	Glycine max	S. Korea	DD-1266	99.8817	99.6806	0.20115
1458	Suwon No. 64	Glycine max	S. Korea	DD-1267	99.7176	99.4861	0.23154
1459	ORD 8117	Glycine max	S. Korea	DD-1268	99.5176	99.2335	0.28404
1460	ORD 8135	Glycine max	S. Korea	DD-1269	99.6005	99.3037	0.29675
1461	ORD 8152	Glycine max	S. Korea	DD-1270	99.8596	99.6491	0.21054
1462	ORD 8153	Glycine max	S. Korea	DD-1271	99.7143	99.2473	0.46695
1463	KAERI 620-2	Glycine max	S. Korea	DD-1272	99.8541	99.5712	0.28293
1464	Kinshuu ao shouryuu	Glycine max	S. Korea	DD-1273	99.9116	99.758	0.15362
1465	VIR 2978	Glycine max	N. Korea	DD-1274	99.6541	99.2888	0.36527
1466	PI 458044	Glycine max	S. Korea	DD-1275	99.8768	99.7182	0.1586
1467	PI 458048	Glycine max	S. Korea	DD-1276	99.3336	99.07	0.26359
1468	PI 458070 D	Glycine max	S. Korea	DD-1277	99.8127	99.6336	0.17904
1469	PI 458073	Glycine max	S. Korea	DD-1278	99.8005	99.5833	0.21717
1470	PI 458083	Glycine max	S. Korea	DD-1279	99.4502	99.2319	0.21828
1471	PI 458096	Glycine max	S. Korea	DD-1280	99.911	99.7287	0.18236
1472	PI 458107	Glycine max	S. Korea	DD-1281	99.6286	98.3018	1.32681
1473	PI 458128	Glycine max	S. Korea	DD-1282	99.7149	99.5004	0.21441
1474	PI 458146	Glycine max	S. Korea	DD-1283	99.9132	99.7502	0.16302
1475	PI 458154	Glycine max	S. Korea	DD-1284	99.832	99.5955	0.23652
1476	PI 458168	Glycine max	S. Korea	DD-1285	99.8884	99.7171	0.17131
1477	PI 458192	Glycine max	S. Korea	DD-1286	99.8243	99.6806	0.14368
1478	PI 458218	Glycine max	S. Korea	DD-1287	99.8607	99.6822	0.17849
1479	PI 458265	Glycine max	S. Korea	DD-1288	99.9171	99.7607	0.15639
1480	PI 458268	Glycine max	S. Korea	DD-1289	99.8187	99.6657	0.15307
1481	PI 458278 B	Glycine max	S. Korea	DD-1290	99.4607	99.1667	0.29399
1482	PI 458283	Glycine max	S. Korea	DD-1291	99.9022	99.69	0.2122
1483	PI 458284	Glycine max	S. Korea	DD-1292	99.7055	99.538	0.16744
1484	PI 458293	Glycine max	S. Korea	DD-1293	99.364	99.0053	0.35864
1485	L-B	Glycine max	S. Korea	DD-1294	99.8497	99.7209	0.12876
1486	IT228630	Glycine max	S. Korea	DD-1295	99.8016	99.6684	0.13318
1487	IT228633	Glycine max	S. Korea	DD-1296	99.8723	99.6159	0.25641
1488	CS 01915	Glycine max	S. Korea	DD-1297	99.8093	99.4794	0.32991
1489	CS 01939	Glycine max	S. Korea	DD-1298	99.1131	98.7362	0.37688
1490	Jejujejusi-2008-409	Glycine max	S. Korea	DD-1299	99.6137	99.3137	0.30006
1491	IT228823	Glycine max	S. Korea	DD-1300	99.6237	98.8953	0.72833
1492	CS 01973	Glycine max	S. Korea	DD-1301	99.821	99.6187	0.20225
1493	CS 01993	Glycine max	S. Korea	DD-1302	99.8773	99.6939	0.18346
1494	CS 02008	Glycine max	S. Korea	DD-1303	99.8895	99.7591	0.13041
1495	Sugae #43(A)	Glycine max	S. Korea	DD-1304	99.7497	99.3043	0.4454
1496	Suwongaetong #2	Glycine max	S. Korea	DD-1305	99.8221	99.4872	0.33488
1497	Baekjung #42	Glycine max	S. Korea	DD-1306	98.1151	90.1951	7.91994
1498	IT229405	Glycine max	S. Korea	DD-1307	99.8	99.5761	0.22381
1499	Pureundogseagi	Glycine max	S. Korea	DD-1308	98.9445	98.5494	0.39511
1500	KAS 102-1-1	Glycine max	S. Korea	DD-1309	99.816	99.6535	0.16247
1501	KAS 102-2	Glycine max	S. Korea	DD-1310	99.3314	98.9661	0.36527
1502	KAS 132-3	Glycine max	S. Korea	DD-1311	99.811	99.6281	0.18291
1503	KAS 134-5	Glycine max	S. Korea	DD-1312	99.7005	99.5331	0.16744
1504	KAS 150-5	Glycine max	S. Korea	DD-1313	99.8768	99.6723	0.20446
1505	Chang-tan-da-mac	Glycine max	S. Korea	DD-1314	99.8751	99.6121	0.26304
1506	PI 273483 E	Glycine max	S. Korea	DD-1315	99.3656	99.1202	0.24536
1507	Yuwoltae	Glycine max	S. Korea	DD-1316	99.7718	99.5192	0.25254
1508	CHIRPAN 90 (BULGARIA)	Glycine max	S. Korea	DD-1317	99.8552	99.6491	0.20612
1509	PI 399093	Glycine max	S. Korea	DD-1318	99.8165	99.6673	0.1492
1510	PI 399106	Glycine max	S. Korea	DD-1319	99.7729	99.569	0.20391
1511	PI 407778 A	Glycine max	S. Korea	DD-1320	99.5143	99.1274	0.38682
1512	ORD 8123	Glycine max	S. Korea	DD-1321	99.8342	99.4413	0.3929
1513	KAS 604-1-1	Glycine max	S. Korea	DD-1322	96.9319	85.6477	11.2842
1514	VIR 2962	Glycine max	N. Korea	DD-1323	99.6922	99.128	0.56421
1515	KLS 223	Glycine max	S. Korea	DD-1324	99.7911	99.5126	0.27851
1516	Peing bukai	Glycine max	S. Korea	DD-1325	99.7342	99.5259	0.20833
1517	PI 458264	Glycine max	S. Korea	DD-1326	99.6165	99.0484	0.56808
1518	Kaishoku Daizu	Glycine max	S. Korea	DD-1327	99.8276	99.6922	0.13539
1519	Choutan	Glycine max	S. Korea	DD-1328	99.7673	99.5585	0.20888
1520	Nezumi Meta	Glycine max	S. Korea	DD-1329	99.296	98.8804	0.41556
1521	Orukon	Glycine max	S. Korea	DD-1330	99.8458	99.6237	0.22215
1522	Noucha Taitai	Glycine max	S. Korea	DD-1331	99.816	99.6375	0.17849
1523	Lee Yiong Kong	Glycine max	S. Korea	DD-1332	99.8276	99.5949	0.23265
1524	Akasome Daizu	Glycine max	S. Korea	DD-1333	99.7392	99.4667	0.27243
1525	Suigen Ao	Glycine max	S. Korea	DD-1334	98.9777	98.4184	0.55924
1526	Leekamkwn	Glycine max	S. Korea	DD-1335	99.223	98.8743	0.34869
1527	Kinzu	Glycine max	S. Korea	DD-1336	99.543	99.217	0.32604
1528	Hakusen	Glycine max	S. Korea	DD-1337	99.6828	99.3065	0.37632
1529	Baekbamkong	Glycine max	S. Korea	DD-1338	99.3689	99.1468	0.22215
1530	Bongui	Glycine max	S. Korea	DD-1339	99.7022	99.4341	0.26801
1531	Gapsanjaelae(Ii)	Glycine max	S. Korea	DD-1340	99.8243	99.3126	0.51171
1532	Baekjung 42	Glycine max	S. Korea	DD-1341	99.8353	99.6828	0.15252
1533	Iksan	Glycine max	S. Korea	DD-1342	99.5767	98.8075	0.76923
1534	KLS 631-2	Glycine max	S. Korea	DD-1343	99.8784	99.6524	0.22602
1535	KLS 704-3	Glycine max	S. Korea	DD-1344	99.6983	99.4822	0.21607
1536	Oeal Kong	Glycine max	S. Korea	DD-1345	98.7727	98.1725	0.60013
1537	Kyongdu	Glycine max	S. Korea	DD-1346	99.4778	99.2617	0.21607
1538	KLS 723-1-1	Glycine max	S. Korea	DD-1347	99.7486	99.5358	0.21275
1539	Baekmo #9	Glycine max	S. Korea	DD-1348	98.2621	97.4862	0.77586
1540	Sugae #44	Glycine max	S. Korea	DD-1349	99.5275	99.2579	0.26967
1541	Sugae #41	Glycine max	S. Korea	DD-1350	99.8204	99.3065	0.51392
1542	Yung Kwang #1	Glycine max	S. Korea	DD-1351	99.79	99.4424	0.34759
1543	Jaeraejong	Glycine max	S. Korea	DD-1352	99.6751	99.4634	0.21165
1544	Sugae #46(A 1)	Glycine max	S. Korea	DD-1353	99.5408	99.2087	0.33212
1545	Sugae #46(B2)	Glycine max	S. Korea	DD-1354	99.8502	99.5944	0.25586
1546	Sugae #42	Glycine max	S. Korea	DD-1355	98.0084	97.4326	0.57581
1547	Yungil	Glycine max	S. Korea	DD-1356	98.976	98.6047	0.37135
1548	Buseuk	Glycine max	S. Korea	DD-1357	99.6734	99.4911	0.18236
1549	Chonggok	Glycine max	S. Korea	DD-1358	98.7865	98.2582	0.52829
1550	Pyngyang	Glycine max	S. Korea	DD-1359	99.7242	99.5435	0.1807
1551	KLS 222-2	Glycine max	S. Korea	DD-1360	99.2667	98.9169	0.3498
1552	KLS 512-1(A)	Glycine max	S. Korea	DD-1361	99.7419	99.4883	0.25365
1553	KLS 708-3(1)	Glycine max	S. Korea	DD-1362	99.5308	99.3081	0.2227
1554	KLS 821	Glycine max	S. Korea	DD-1363	99.8204	99.6148	0.20557
1555	KLS 150-2-1	Glycine max	S. Korea	DD-1364	99.8033	99.6154	0.18789
1556	KAS 150-2-2	Glycine max	S. Korea	DD-1365	99.7834	99.5043	0.27907
1557	KAS 150-2-6	Glycine max	S. Korea	DD-1366	99.7558	99.5447	0.2111
1558	IT231352	Glycine max	S. Korea	DD-1367	99.6259	99.3883	0.23762
1559	IT231354	Glycine max	S. Korea	DD-1368	99.3999	99.1484	0.25144
1560	IT231359	Glycine max	S. Korea	DD-1370	99.6878	99.427	0.26083
1561	PI 87002	Glycine max	S. Korea	DD-1371	98.7113	97.8603	0.85101
1562	PI 90241	Glycine max	N. Korea	DD-1372	99.7723	99.5944	0.17794
1563	IT231543	Glycine max	S. Korea	DD-1373	99.9116	99.7198	0.19175
1564	IT234975	Glycine max	S. Korea	DD-1374	99.1628	98.7743	0.38848
1565	Nureonkong	Glycine max	S. Korea	DD-1375	52.1333	29.1317	23.0016
1566	PI 458250	Glycine max	S. Korea	DD-1376	99.0567	98.7318	0.32493
1567	Milyang206	Glycine max	S. Korea	DD-1377	98.4289	97.7338	0.69518
1568	Milyang194	Glycine max	S. Korea	DD-1378	99.5629	98.8959	0.66699
1569	Milyang195	Glycine max	S. Korea	DD-1379	99.2053	98.7461	0.45921
1570	Iksan66	Glycine max	S. Korea	DD-1380	99.6176	99.1551	0.46253
1571	KAS 150-3	Glycine max	S. Korea	DD-1381	99.4142	99.1484	0.2658
1572	PI 458058	Glycine max	S. Korea	DD-1382	99.4794	99.2567	0.2227
1573	Yuumou Shinnamon	Glycine max	S. Korea	DD-1383	99.2076	98.8362	0.37135
1574	CS 01937	Glycine max	S. Korea	DD-1384	98.8218	97.8614	0.96043
1575	CS 02038	Glycine max	S. Korea	DD-1385	97.8576	93.2897	4.56784
1576	Milyang210	Glycine max	S. Korea	DD-1386	98.9357	98.2637	0.67197
1577	KAS 633-19	Glycine max	S. Korea	DD-1387	99.4678	99.2275	0.24038
1578	No. 39 Green	Glycine max	China	DD-1388	98.9362	97.5227	1.41356
1579	Hua huang dou	Glycine max	China	DD-1389	99.517	98.4969	1.02011
1580	Bai hua chi	Glycine max	China	DD-1390	98.4472	96.8175	1.62963
1581	Niu mao huang	Glycine max	China	DD-1391	98.6997	96.2014	2.49833
1582	Xiao tie jiao	Glycine max	China	DD-1392	99.3181	97.8277	1.49038
1583	Ji li huang dou	Glycine max	China	DD-1393	99.3098	97.9835	1.32625
1584	Xi hai zhuang da dou	Glycine max	China	DD-1394	98.6782	97.9576	0.7206
1585	Si li da dou	Glycine max	China	DD-1395	98.629	97.594	1.03503
1586	Tong xu xiao zi huang	Glycine max	China	DD-1396	97.9183	91.6579	6.26046
1587	Tong shan huang da dou jia	Glycine max	China	DD-1397	99.7071	98.739	0.96816
1588	Huang pi feng zi wo	Glycine max	China	DD-1398	99.5231	98.7229	0.80017
1589	Cai dou	Glycine max	China	DD-1399	99.5551	97.8957	1.65947
1590	Huang ke dou	Glycine max	China	DD-1400	95.7007	88.9368	6.76389
1591	Pakute	Glycine max	S. Korea	DD-1401	99.6121	99.1004	0.51171
1592	Hinkon	Glycine max	S. Korea	DD-1402	99.8381	99.4424	0.39567
1593	Moyashimame	Glycine max	S. Korea	DD-1403	99.454	98.3682	1.08587
1594	Mote	Glycine max	N. Korea	DD-1404	99.4507	98.9534	0.49734
1595	Chankon	Glycine max	N. Korea	DD-1405	99.7883	99.5728	0.21552
1596	KAERI-GNT 330-1	Glycine max	S. Korea	DD-1406	99.6751	99.448	0.22712
1597	IT238356	Glycine max	S. Korea	DD-1407	99.4922	99.1363	0.35588
1598	IT239888	Glycine max	S. Korea	DD-1408	85.7494	80.1477	5.60176
1599	IT239895	Glycine max	S. Korea	DD-1409	99.7558	99.4966	0.25917
1600	PI 340039	Glycine max	S. Korea	DD-1410	99.4474	99.2009	0.24646
1601	PI 340046	Glycine max	S. Korea	DD-1411	98.9948	98.571	0.42385
1602	PI 340052	Glycine max	S. Korea	DD-1412	99.4817	99.2048	0.27686
1603	PI 398504	Glycine max	S. Korea	DD-1413	99.7558	99.5408	0.21496
1604	PI 398885	Glycine max	S. Korea	DD-1414	99.202	98.8777	0.32438
1605	PI 458038	Glycine max	S. Korea	DD-1415	99.6021	99.3999	0.20225
1606	Hwaseongputkong	Glycine max	S. Korea	DD-1416	99.7679	99.58	0.18789
1607	(3) Kyongi	Glycine max	S. Korea	DD-1417	99.7093	99.4634	0.24591
1608	PI 398593	Glycine max	S. Korea	DD-1418	99.5502	99.1048	0.4454
1609	IT242610	Glycine max	S. Korea	DD-1419	99.8303	99.6463	0.18402
1610	IT242612	Glycine max	S. Korea	DD-1420	99.7524	99.5308	0.22159
1611	IT242614	Glycine max	S. Korea	DD-1421	99.5916	99.3883	0.20336
1612	Ajuggalibamkong	Glycine max	S. Korea	DD-1422	99.7038	99.5109	0.19286
1613	IT242621	Glycine max	S. Korea	DD-1423	99.6463	99.448	0.19839
1614	Junghwang35	Glycine max	China	DD-1424	99.5778	99.0539	0.52387
1615	TS3-2	Glycine max	S. Korea	DD-1425	99.5607	98.9302	0.63052
1616	HS5	Glycine max	S. Korea	DD-1426	99.5065	99.06	0.44651
1617	Harosoy	Glycine max	Canada	DD-1427	99.349	98.8484	0.50066
1618	CNS	Glycine max	China	DD-1428	99.2081	98.3709	0.8372
1619	Essex	Glycine max	USA	DD-1429	99.4557	98.8412	0.6145
1620	GWS95-Kangwongdo	Glycine max	S. Korea	DD-1430	99.3573	99.0943	0.26304
1621	Lindou 9	Glycine max	China	DD-1431	99.391	98.5091	0.88196
1622	Gaozuoxuan 1	Glycine max	China	DD-1432	99.5496	98.7384	0.81122
1623	Tiefeng 31	Glycine max	China	DD-1433	99.4955	98.9246	0.57084
1624	Yannong 12	Glycine max	China	DD-1434	99.5629	98.9379	0.625
1625	Changnong 21	Glycine max	China	DD-1435	99.5242	98.9622	0.562
1626	Jiyu 97	Glycine max	China	DD-1436	99.3584	98.7318	0.62665
1627	Jiyu 202	Glycine max	China	DD-1437	99.5761	98.892	0.68413
1628	Jiyu 86	Glycine max	China	DD-1438	99.5452	98.9003	0.64489
1629	Heinong 52	Glycine max	China	DD-1439	99.6027	99.1274	0.47524
1630	Heinong 64	Glycine max	China	DD-1440	93.4384	91.0472	2.39112
1631	Daeheug	Glycine max	S. Korea	Deahek	99.2396	98.6881	0.5515
1632	Dooyou	Glycine max	S. Korea	Dooyou	98.7086	97.9515	0.75707
1633	Milyang5	Glycine max	S. Korea	EE-0001	99.4203	99.1081	0.31222
1634	IT21591	Glycine max	S. Korea	EE-0002	99.3811	99.1164	0.2647
1635	Horangi	Glycine max	S. Korea	EE-0003	97.6337	96.7877	0.84604
1636	IT21852	Glycine max	S. Korea	EE-0004	99.2943	98.6467	0.64765
1637	Keumkangdaelib	Glycine max	S. Korea	EE-0006	98.65	98.0852	0.56476
1638	Suwon102	Glycine max	S. Korea	EE-0007	93.1057	91.1091	1.99656
1639	IT22163	Glycine max	S. Korea	EE-0008	99.4336	99.0871	0.34648
1640	Clark	Glycine max	USA	EE-0009	99.3258	98.7412	0.58466
1641	Haman-dailip	Glycine max	S. Korea	EE-0010	99.5413	99.3137	0.22767
1642	Hyong	Glycine max	S. Korea	EE-0011	99.4999	98.839	0.66092
1643	Juinun-Kong	Glycine max	S. Korea	EE-0012	99.4551	99.2059	0.24922
1644	KLS124-1	Glycine max	S. Korea	EE-0013	99.1871	97.2243	1.96285
1645	KLS136	Glycine max	S. Korea	EE-0014	99.1363	98.3267	0.80957
1646	KLS137-1	Glycine max	S. Korea	EE-0015	98.5317	98.004	0.52774
1647	KLS202	Glycine max	S. Korea	EE-0016	99.7209	99.48	0.24094
1648	KLS204	Glycine max	S. Korea	EE-0017	99.0036	98.5494	0.45424
1649	KLS216-2	Glycine max	S. Korea	EE-0018	99.5424	99.312	0.23044
1650	KLS351-1	Glycine max	S. Korea	EE-0019	99.5541	99.2932	0.26083
1651	KLS409	Glycine max	S. Korea	EE-0020	99.1849	98.8627	0.32217
1652	KLS417-1	Glycine max	S. Korea	EE-0021	99.5469	99.338	0.20888
1653	KLS418	Glycine max	S. Korea	EE-0022	99.5745	99.3673	0.20723
1654	KLS505-1	Glycine max	S. Korea	EE-0023	99.3457	99.065	0.28072
1655	KLS605-1	Glycine max	S. Korea	EE-0024	98.5991	98.0067	0.59239
1656	KLS606-2	Glycine max	S. Korea	EE-0025	99.5983	99.3286	0.26967
1657	KLS606-2	Glycine max	S. Korea	EE-0026	99.1026	98.6859	0.41666
1658	KLS611	Glycine max	S. Korea	EE-0027	99.5308	99.2849	0.24591
1659	KLS616-2	Glycine max	S. Korea	EE-0028	99.5833	98.9175	0.66589
1660	KLS616-3	Glycine max	S. Korea	EE-0029	99.5065	99.2391	0.26746
1661	KLS618-1	Glycine max	S. Korea	EE-0030	99.3054	98.9429	0.36251
1662	KLS621-1	Glycine max	S. Korea	EE-0031	99.2783	98.8683	0.41003
1663	KLS624-2	Glycine max	S. Korea	EE-0032	99.2424	98.8788	0.36361
1664	KLS627-2	Glycine max	S. Korea	EE-0033	99.4247	99.1402	0.28459
1665	KLS701-3	Glycine max	S. Korea	EE-0034	99.4684	99.0899	0.37853
1666	KLS72O-1	Glycine max	S. Korea	EE-0035	97.9614	97.0927	0.8687
1667	KLS721-2	Glycine max	S. Korea	EE-0036	99.4032	99.102	0.30117
1668	KLS722	Glycine max	S. Korea	EE-0037	99.3148	98.9009	0.4139
1669	KLS724-2	Glycine max	S. Korea	EE-0038	99.5082	99.2363	0.27188
1670	KLS732-2	Glycine max	S. Korea	EE-0039	99.58	99.3314	0.24867
1671	KLS743-1	Glycine max	S. Korea	EE-0040	99.7563	99.522	0.2343
1672	KLS801-2	Glycine max	S. Korea	EE-0041	99.48	99.1462	0.33377
1673	KLS805-1	Glycine max	S. Korea	EE-0042	99.4236	99.1153	0.30835
1674	KLS807	Glycine max	S. Korea	EE-0043	99.6325	99.4115	0.22104
1675	KLS812	Glycine max	S. Korea	EE-0044	99.5795	99.3109	0.26857
1676	KLS815	Glycine max	S. Korea	EE-0045	99.627	99.3446	0.28238
1677	KLS816	Glycine max	S. Korea	EE-0046	99.6375	99.422	0.21552
1678	KLS819-2	Glycine max	S. Korea	EE-0047	99.2053	98.9009	0.30449
1679	KLS823-3	Glycine max	S. Korea	EE-0048	99.4822	99.1667	0.31554
1680	KLS824-1	Glycine max	S. Korea	EE-0049	99.4656	99.1816	0.28404
1681	KLS904-2	Glycine max	S. Korea	EE-0050	99.4209	98.7417	0.67915
1682	PI 72227	Glycine max	China	EE-0052	99.4325	98.4682	0.9643
1683	PI 82307	Glycine max	S. Korea	EE-0054	99.6706	99.4761	0.19452
1684	PI 90223	Glycine max	N. Korea	EE-0055	99.4164	99.1556	0.26083
1685	PI 171434	Glycine max	China	EE-0056	99.1899	97.7608	1.42904
1686	IT23085	Glycine max	S. Korea	EE-0057	99.4485	99.1733	0.2752
1687	Sugae30	Glycine max	S. Korea	EE-0058	98.1195	97.3248	0.79465
1688	Sugae34	Glycine max	S. Korea	EE-0059	98.9313	98.3449	0.58631
1689	Sugae47	Glycine max	S. Korea	EE-0060	99.6331	99.4286	0.20446
1690	Sugae51	Glycine max	S. Korea	EE-0061	99.5668	99.3137	0.25309
1691	Sugae52	Glycine max	S. Korea	EE-0062	99.1202	98.7224	0.39788
1692	Sugae53	Glycine max	S. Korea	EE-0063	99.0346	98.6224	0.41224
1693	Sugae55	Glycine max	S. Korea	EE-0064	99.3441	99.0252	0.31885
1694	Sugae56	Glycine max	S. Korea	EE-0065	99.5225	99.2037	0.31885
1695	Kwangkyo	Glycine max	S. Korea	EE-0066	98.545	97.8576	0.68744
1696	Bienville	Glycine max	USA	EE-0067	99.4314	98.7992	0.63218
1697	Kwangkyo	Glycine max	S. Korea	EE-0068	99.3512	99.0313	0.31996
1698	YN30	Glycine max	S. Korea	EE-0069	99.5286	99.2639	0.2647
1699	YN39	Glycine max	S. Korea	EE-0070	99.496	99.2225	0.27354
1700	YN58-1	Glycine max	S. Korea	EE-0071	99.3822	98.9943	0.38793
1701	YN107	Glycine max	S. Korea	EE-0072	99.6005	99.3037	0.29675
1702	YN115-2	Glycine max	S. Korea	EE-0073	99.606	99.338	0.26801
1703	YN117	Glycine max	S. Korea	EE-0074	99.1346	98.7362	0.39843
1704	YN131-4	Glycine max	S. Korea	EE-0075	99.3899	99.0666	0.32327
1705	YN137-4	Glycine max	S. Korea	EE-0076	99.6121	99.3739	0.23817
1706	YN155-2	Glycine max	S. Korea	EE-0077	99.7027	99.4839	0.21883
1707	YN166-1	Glycine max	S. Korea	EE-0078	99.6524	99.4004	0.25199
1708	YN195-3	Glycine max	S. Korea	EE-0079	99.753	99.517	0.23596
1709	YN213-1	Glycine max	S. Korea	EE-0080	98.6218	93.1422	5.47963
1710	YN214-2	Glycine max	S. Korea	EE-0081	99.1628	98.0979	1.06487
1711	YN225-4	Glycine max	S. Korea	EE-0082	99.5938	99.3413	0.25254
1712	YN233-4	Glycine max	S. Korea	EE-0083	99.6673	99.3391	0.32825
1713	YJ9	Glycine max	S. Korea	EE-0084	99.6325	99.4236	0.20888
1714	YJ90	Glycine max	S. Korea	EE-0085	98.9711	98.5571	0.4139
1715	YJ117-4	Glycine max	S. Korea	EE-0087	99.6872	99.3623	0.32493
1716	YJ123-4	Glycine max	S. Korea	EE-0088	99.4176	99.1247	0.29288
1717	YJ174-2	Glycine max	S. Korea	EE-0089	98.1565	93.2013	4.95521
1718	YJ217-2	Glycine max	S. Korea	EE-0090	98.493	97.8984	0.5946
1719	YJ219-4	Glycine max	S. Korea	EE-0091	99.5596	99.322	0.23762
1720	YJ224-2	Glycine max	S. Korea	EE-0093	99.3496	99.1031	0.24646
1721	YN7-1	Glycine max	S. Korea	EE-0094	99.2573	98.8567	0.40064
1722	YN109-4	Glycine max	S. Korea	EE-0095	99.0827	98.6572	0.42551
1723	YN186-2	Glycine max	S. Korea	EE-0096	98.9727	98.4389	0.53382
1724	YJ80-3	Glycine max	S. Korea	EE-0097	99.6596	99.4187	0.24094
1725	YJ87	Glycine max	S. Korea	EE-0098	99.2031	96.7325	2.4707
1726	YJ100-4	Glycine max	S. Korea	EE-0099	99.3231	98.8727	0.45037
1727	Suwon101	Glycine max	S. Korea	EE-0101	99.3916	99.1656	0.22602
1728	Suwon64	Glycine max	S. Korea	EE-0102	99.6712	99.4435	0.22767
1729	YB11	Glycine max	S. Korea	EE-0103	99.8248	99.6198	0.20502
1730	YB330-1	Glycine max	S. Korea	EE-0104	99.7176	99.5645	0.15307
1731	YB331-2	Glycine max	S. Korea	EE-0105	99.7662	99.5651	0.20115
1732	YJ16-2	Glycine max	S. Korea	EE-0106	99.4783	99.2551	0.22325
1733	YJ102-3	Glycine max	S. Korea	EE-0107	99.8143	99.5806	0.23375
1734	YB111-3	Glycine max	S. Korea	EE-0108	99.795	99.6165	0.17849
1735	YB133-2	Glycine max	S. Korea	EE-0109	99.8154	99.6745	0.14091
1736	YB148-4	Glycine max	S. Korea	EE-0110	99.7336	99.5065	0.22712
1737	YB191-1	Glycine max	S. Korea	EE-0111	99.9088	99.7613	0.14755
1738	YN108-2	Glycine max	S. Korea	EE-0113	99.7651	99.5723	0.19286
1739	YN101-4	Glycine max	S. Korea	EE-0114	99.7812	99.5458	0.23541
1740	YN196-2	Glycine max	S. Korea	EE-0115	99.7983	99.5811	0.21717
1741	YJ101-4	Glycine max	S. Korea	EE-0116	99.7618	99.5375	0.22436
1742	KLS625-1	Glycine max	S. Korea	EE-0117	99.7242	99.454	0.27022
1743	KAS895-1-26	Glycine max	S. Korea	EE-0118	99.7751	99.4065	0.36859
1744	YN1-2	Glycine max	S. Korea	EE-0119	99.8414	99.6176	0.22381
1745	YN12-3	Glycine max	S. Korea	EE-0120	99.6972	99.4126	0.28459
1746	Suwon58-3	Glycine max	S. Korea	EE-0121	99.6375	99.0998	0.53768
1747	YN67-1	Glycine max	S. Korea	EE-0122	99.7475	99.5093	0.23817
1748	YN74-2	Glycine max	S. Korea	EE-0123	99.7873	99.5071	0.28017
1749	YN76-3	Glycine max	S. Korea	EE-0124	99.8375	99.6485	0.18899
1750	YN81	Glycine max	S. Korea	EE-0125	99.8696	99.6049	0.2647
1751	YN121-1	Glycine max	S. Korea	EE-0126	99.6292	99.3435	0.2857
1752	YN124-1	Glycine max	S. Korea	EE-0127	99.3352	98.7533	0.58189
1753	YN125-4	Glycine max	S. Korea	EE-0128	99.4916	99.2197	0.27188
1754	YN139-2	Glycine max	S. Korea	EE-0129	99.7364	99.2275	0.50895
1755	YN142-3	Glycine max	S. Korea	EE-0130	99.7381	99.4258	0.31222
1756	Suwon122	Glycine max	S. Korea	EE-0131	99.8105	99.2938	0.51669
1757	YN151-1	Glycine max	S. Korea	EE-0132	99.4341	99.076	0.35809
1758	YN158-1	Glycine max	S. Korea	EE-0133	99.8309	99.6364	0.19452
1759	YN161-3	Glycine max	S. Korea	EE-0134	98.9545	98.6025	0.35201
1760	YN170-2	Glycine max	S. Korea	EE-0135	99.827	99.506	0.32106
1761	YN177-1	Glycine max	S. Korea	EE-0136	99.7524	99.5563	0.19617
1762	YN193-3	Glycine max	S. Korea	EE-0137	99.1258	98.6279	0.4979
1763	YN203-4	Glycine max	S. Korea	EE-0138	99.7685	99.5701	0.19839
1764	YN234-1	Glycine max	S. Korea	EE-0139	98.682	98.109	0.57305
1765	YJ22-2	Glycine max	S. Korea	EE-0140	99.7242	99.4927	0.23154
1766	YJ55-4	Glycine max	S. Korea	EE-0141	99.8873	99.7364	0.15086
1767	YJ73-2	Glycine max	S. Korea	EE-0142	99.8746	99.6657	0.20888
1768	YJ77-1	Glycine max	S. Korea	EE-0143	99.6983	99.4573	0.24094
1769	YJ83	Glycine max	S. Korea	EE-0144	98.9351	98.3842	0.55095
1770	YJ110-4	Glycine max	S. Korea	EE-0145	99.7917	99.6441	0.14755
1771	YJ112-1	Glycine max	S. Korea	EE-0146	99.9044	99.7635	0.14091
1772	YJ116-4	Glycine max	S. Korea	EE-0147	99.7646	99.5795	0.18512
1773	YJ135-2	Glycine max	S. Korea	EE-0148	99.8696	99.7193	0.15031
1774	YJ168-2	Glycine max	S. Korea	EE-0149	99.6353	99.4441	0.1912
1775	YJ187-2	Glycine max	S. Korea	EE-0150	99.7381	99.5292	0.20888
1776	YJ214-2	Glycine max	S. Korea	EE-0151	99.6132	99.338	0.2752
1777	YJ227-3	Glycine max	S. Korea	EE-0152	99.8232	99.6336	0.18954
1778	YJ233-4	Glycine max	S. Korea	EE-0153	99.8193	99.3236	0.49569
1779	YJ237-2	Glycine max	S. Korea	EE-0154	99.6773	99.4535	0.22381
1780	YJ237-3	Glycine max	S. Korea	EE-0155	99.8093	99.6226	0.18678
1781	KAS700-39	Glycine max	S. Korea	EE-0156	99.7939	99.3021	0.49182
1782	YJ250-2	Glycine max	S. Korea	EE-0157	99.7624	99.5634	0.19894
1783	YJ251-4	Glycine max	S. Korea	EE-0158	99.6878	99.4783	0.20944
1784	YJ264-2	Glycine max	S. Korea	EE-0159	99.6977	99.4839	0.21386
1785	YJ273-1	Glycine max	S. Korea	EE-0160	99.8602	99.6646	0.19562
1786	YJ293-2	Glycine max	S. Korea	EE-0161	99.8315	99.6286	0.20281
1787	YB31-4	Glycine max	S. Korea	EE-0162	99.7668	99.543	0.22381
1788	YB78-1	Glycine max	S. Korea	EE-0163	99.8442	99.685	0.15915
1789	YB88-3	Glycine max	S. Korea	EE-0164	99.7198	99.4899	0.22988
1790	YB139-4	Glycine max	S. Korea	EE-0165	99.8049	99.6386	0.16633
1791	YB143-4	Glycine max	S. Korea	EE-0166	99.6966	99.3905	0.30614
1792	YB150-3	Glycine max	S. Korea	EE-0167	99.8629	99.6369	0.22602
1793	YB156	Glycine max	S. Korea	EE-0168	98.2809	89.1656	9.11522
1794	YB186-1	Glycine max	S. Korea	EE-0169	99.3048	96.4086	2.8962
1795	YB192	Glycine max	S. Korea	EE-0170	99.8613	99.7088	0.15252
1796	YB195-1	Glycine max	S. Korea	EE-0171	99.8386	99.5949	0.2437
1797	YB208-3	Glycine max	S. Korea	EE-0172	99.7486	99.0766	0.67197
1798	YB211	Glycine max	S. Korea	EE-0173	99.7143	99.5087	0.20557
1799	YB229	Glycine max	S. Korea	EE-0175	99.8138	99.5568	0.25696
1800	YB247-2	Glycine max	S. Korea	EE-0176	99.7668	99.317	0.44982
1801	YB247-4	Glycine max	S. Korea	EE-0177	99.6624	99.4104	0.25199
1802	YB270	Glycine max	S. Korea	EE-0178	99.827	99.6767	0.15031
1803	YB298	Glycine max	S. Korea	EE-0179	99.7607	99.3717	0.38903
1804	YB355	Glycine max	S. Korea	EE-0180	99.5767	99.385	0.19175
1805	KLS77011-1	Glycine max	S. Korea	EE-0181	99.8447	99.6922	0.15252
1806	KLS77011-2	Glycine max	S. Korea	EE-0182	99.8701	99.7452	0.12489
1807	KLS77013	Glycine max	S. Korea	EE-0183	99.2938	95.961	3.33276
1808	KLS77030	Glycine max	S. Korea	EE-0184	99.7624	99.5292	0.2332
1809	KLS77035	Glycine max	S. Korea	EE-0185	99.7983	99.6579	0.14036
1810	KLS77077-4	Glycine max	S. Korea	EE-0186	99.8624	99.7055	0.15694
1811	KLS77094-4	Glycine max	S. Korea	EE-0187	99.5563	99.3507	0.20557
1812	KLS77102-2	Glycine max	S. Korea	EE-0188	99.7596	99.5806	0.17904
1813	KLS82001	Glycine max	S. Korea	EE-0189	99.4778	99.139	0.33875
1814	KLS77125-2	Glycine max	S. Korea	EE-0190	99.8254	99.6519	0.17352
1815	IT25356	Glycine max	S. Korea	EE-0191	99.6983	99.4623	0.23596
1816	KLS77130-2	Glycine max	S. Korea	EE-0192	99.5303	99.1855	0.34483
1817	KLS77133-1	Glycine max	S. Korea	EE-0193	99.7049	99.5176	0.18733
1818	KLS77147	Glycine max	S. Korea	EE-0194	99.8685	99.7066	0.16191
1819	KLS77154-2	Glycine max	S. Korea	EE-0195	99.7259	99.4949	0.23099
1820	KLS77174-3	Glycine max	S. Korea	EE-0196	99.8409	99.6248	0.21607
1821	KLS77181-3	Glycine max	S. Korea	EE-0197	99.8723	99.6452	0.22712
1822	KLS77195-2	Glycine max	S. Korea	EE-0198	99.7099	99.4004	0.30946
1823	KLS77196-1	Glycine max	S. Korea	EE-0199	99.4474	99.0766	0.3708
1824	KLS77210-2	Glycine max	S. Korea	EE-0200	99.6629	99.4419	0.22104
1825	KLS77211	Glycine max	S. Korea	EE-0201	99.8071	99.6082	0.19894
1826	YuwolKong	Glycine max	S. Korea	EE-0202	99.1871	98.8611	0.32604
1827	IT102595	Glycine max	S. Korea	EE-0203	98.755	98.2234	0.53161
1828	YuwolKong	Glycine max	S. Korea	EE-0204	99.5535	99.3253	0.22823
1829	IT102668	Glycine max	S. Korea	EE-0205	98.4278	94.6066	3.82127
1830	Heugseagyuwoldu	Glycine max	S. Korea	EE-0206	97.8763	96.9115	0.96485
1831	Kongnamulkong	Glycine max	S. Korea	EE-0207	99.8005	99.5237	0.27686
1832	Hadaedu	Glycine max	S. Korea	EE-0208	99.7187	99.4678	0.25088
1833	IT103189	Glycine max	S. Korea	EE-0209	97.5796	89.3143	8.26532
1834	IT103284	Glycine max	S. Korea	EE-0210	99.8221	99.6408	0.18125
1835	IT103340	Glycine max	S. Korea	EE-0211	97.673	86.6126	11.0604
1836	IT103501	Glycine max	S. Korea	EE-0213	99.7563	99.5579	0.19839
1837	Heuinkong	Glycine max	S. Korea	EE-0214	99.8475	99.6612	0.18623
1838	Heuinkong	Glycine max	S. Korea	EE-0215	99.7364	99.5098	0.22657
1839	Geomeunkong	Glycine max	S. Korea	EE-0216	99.8226	99.5447	0.27796
1840	Hadaedu	Glycine max	S. Korea	EE-0217	99.8856	99.7149	0.17076
1841	Kongnamulkong	Glycine max	S. Korea	EE-0218	99.7834	99.4397	0.34372
1842	Ol	Glycine max	S. Korea	EE-0219	99.622	99.3059	0.31609
1843	Kongnamulkong	Glycine max	S. Korea	EE-0220	99.6977	99.3866	0.31112
1844	Kongnamulkong	Glycine max	S. Korea	EE-0221	99.8348	99.617	0.21773
1845	IT104205	Glycine max	S. Korea	EE-0222	99.4922	98.9865	0.50563
1846	Ulkong	Glycine max	S. Korea	EE-0223	99.8541	99.6585	0.19562
1847	IT104411	Glycine max	S. Korea	EE-0224	99.7596	99.4949	0.2647
1848	Bamkong	Glycine max	S. Korea	EE-0225	99.4408	99.2357	0.20502
1849	IT104537	Glycine max	S. Korea	EE-0226	99.8099	99.6436	0.16633
1850	IT104564	Glycine max	S. Korea	EE-0227	99.8171	99.5839	0.2332
1851	IT104620	Glycine max	S. Korea	EE-0228	99.6541	99.3678	0.28625
1852	Hadaedu	Glycine max	S. Korea	EE-0229	99.7701	99.5563	0.21386
1853	IT104657	Glycine max	S. Korea	EE-0230	99.8442	99.6016	0.24259
1854	Geomjeongbulkong	Glycine max	S. Korea	EE-0231	99.669	99.4701	0.19894
1855	IT105420	Glycine max	S. Korea	EE-0232	99.669	99.4336	0.23541
1856	Kongnamulkong	Glycine max	S. Korea	EE-0233	99.6729	99.3866	0.28625
1857	IT105874	Glycine max	S. Korea	EE-0234	99.6496	99.4325	0.21717
1858	IT105966	Glycine max	S. Korea	EE-0235	99.6115	99.385	0.22657
1859	IT108705	Glycine max	S. Korea	EE-0236	99.585	99.2871	0.29785
1860	Bulkong	Glycine max	S. Korea	EE-0237	99.5187	99.2761	0.24259
1861	Bulkong(Kongnamulkong)	Glycine max	S. Korea	EE-0238	99.6745	99.401	0.27354
1862	Nonduleong	Glycine max	S. Korea	EE-0239	99.128	97.6597	1.46827
1863	IT109066	Glycine max	S. Korea	EE-0240	94.5745	93.2648	1.30967
1864	Kongnamulkong	Glycine max	S. Korea	EE-0241	99.6684	99.4192	0.24922
1865	Kongnamulkong	Glycine max	S. Korea	EE-0242	99.7828	99.5761	0.20667
1866	IT111141	Glycine max	S. Korea	EE-0243	99.6502	98.3433	1.30691
1867	IT112837	Glycine max	S. Korea	EE-0244	99.8856	99.6574	0.22823
1868	IT112838	Glycine max	S. Korea	EE-0245	99.8049	99.5889	0.21607
1869	Geomjeongkong	Glycine max	S. Korea	EE-0246	99.8165	99.6325	0.18402
1870	IT113169	Glycine max	S. Korea	EE-0247	99.7563	99.4971	0.25917
1871	IT113394	Glycine max	S. Korea	EE-0248	99.7104	99.4828	0.22767
1872	IT113425	Glycine max	S. Korea	EE-0249	99.7977	99.638	0.1597
1873	IT113572	Glycine max	S. Korea	EE-0250	99.6845	99.2833	0.40119
1874	IT115188	Glycine max	S. Korea	EE-0251	99.9039	99.7591	0.14478
1875	KAS172-13	Glycine max	S. Korea	EE-0252	99.821	99.6215	0.19949
1876	KAS174-3	Glycine max	S. Korea	EE-0253	99.5353	99.2932	0.24204
1877	KAS200-12	Glycine max	S. Korea	EE-0254	99.7541	99.5469	0.20723
1878	KAS210-7	Glycine max	S. Korea	EE-0255	99.5579	99.2794	0.27851
1879	KAS210-35	Glycine max	S. Korea	EE-0256	99.6309	99.4562	0.17462
1880	KAS232-12	Glycine max	S. Korea	EE-0257	99.6999	99.4955	0.20446
1881	KAS233-18	Glycine max	S. Korea	EE-0258	99.217	98.8965	0.32051
1882	KAS241-9	Glycine max	S. Korea	EE-0259	99.6159	99.333	0.28293
1883	KAS243-3	Glycine max	S. Korea	EE-0260	99.6016	99.3778	0.22381
1884	KAS301-13	Glycine max	S. Korea	EE-0261	99.3778	99.1672	0.21054
1885	KAS301-16	Glycine max	S. Korea	EE-0262	99.1744	98.7843	0.39014
1886	KAS301-20	Glycine max	S. Korea	EE-0263	99.4286	99.2219	0.20667
1887	KAS302-9	Glycine max	S. Korea	EE-0264	99.737	99.5469	0.1901
1888	KAS302-12	Glycine max	S. Korea	EE-0265	99.3435	99.0512	0.29233
1889	KAS310-12	Glycine max	S. Korea	EE-0266	99.5662	99.3512	0.21496
1890	KAS312-8	Glycine max	S. Korea	EE-0267	99.7602	99.475	0.28514
1891	KAS312-11	Glycine max	S. Korea	EE-0268	99.7353	99.5485	0.18678
1892	KAS320-20	Glycine max	S. Korea	EE-0269	99.1661	98.8727	0.29343
1893	KAS320-25	Glycine max	S. Korea	EE-0270	99.0329	98.6284	0.40451
1894	KAS330-3	Glycine max	S. Korea	EE-0271	99.7508	99.5811	0.16965
1895	KAS331-13	Glycine max	S. Korea	EE-0272	97.8001	87.1641	10.636
1896	KAS390-35	Glycine max	S. Korea	EE-0273	99.695	99.4828	0.2122
1897	KAS502-6	Glycine max	S. Korea	EE-0274	98.377	97.8211	0.55592
1898	KAS503-5	Glycine max	S. Korea	EE-0275	99.7497	99.5955	0.15418
1899	KAS504-16	Glycine max	S. Korea	EE-0276	99.1026	98.4135	0.6891
1900	KAS530-17	Glycine max	S. Korea	EE-0277	99.748	99.5104	0.23762
1901	KAS530-35	Glycine max	S. Korea	EE-0278	99.7298	99.5331	0.19673
1902	KAS540-23	Glycine max	S. Korea	EE-0279	99.7718	99.6148	0.15694
1903	KAS540-29	Glycine max	S. Korea	EE-0280	99.7204	99.4303	0.29012
1904	KAS551-3	Glycine max	S. Korea	EE-0282	99.5971	99.3319	0.26525
1905	KAS551-15	Glycine max	S. Korea	EE-0283	95.5957	89.4701	6.12563
1906	KAS551-18	Glycine max	S. Korea	EE-0284	99.6032	99.3822	0.22104
1907	KAS571-24	Glycine max	S. Korea	EE-0285	99.6928	99.485	0.20778
1908	KAS574-14	Glycine max	S. Korea	EE-0286	96.7341	95.7322	1.00187
1909	KAS604-1	Glycine max	S. Korea	EE-0287	99.5817	99.2761	0.30559
1910	KAS629-2	Glycine max	S. Korea	EE-0288	99.7088	99.4894	0.21938
1911	KAS629-10	Glycine max	S. Korea	EE-0289	98.0167	97.2873	0.72944
1912	KAS630-8	Glycine max	S. Korea	EE-0290	99.3208	98.9622	0.35864
1913	KAS631-38	Glycine max	S. Korea	EE-0291	99.6712	99.3413	0.32991
1914	KAS632-13	Glycine max	S. Korea	EE-0292	99.3159	99.0379	0.27796
1915	KAS636-9	Glycine max	S. Korea	EE-0293	99.8414	99.6812	0.16026
1916	KAS640-14	Glycine max	S. Korea	EE-0294	99.7486	99.4922	0.25641
1917	KAS640-27	Glycine max	S. Korea	EE-0295	99.2374	98.9069	0.33046
1918	KAS640-44	Glycine max	S. Korea	EE-0296	99.8138	99.6607	0.15307
1919	KAS651-15	Glycine max	S. Korea	EE-0297	99.6452	99.4104	0.23486
1920	KAS651-43	Glycine max	S. Korea	EE-0298	99.7751	99.58	0.19507
1921	KAS660-14	Glycine max	S. Korea	EE-0299	99.8547	99.6298	0.22491
1922	KAS660-20	Glycine max	S. Korea	EE-0300	99.8066	99.569	0.23762
1923	KAS663-8	Glycine max	S. Korea	EE-0301	99.3606	96.8214	2.53922
1924	KAS679-5	Glycine max	S. Korea	EE-0302	99.6176	99.3756	0.24204
1925	KAS681-20	Glycine max	S. Korea	EE-0303	99.606	99.3369	0.26912
1926	RAIKO	Glycine max	Japan	EE-0304	98.0128	97.08	0.9328
1927	PI 96550	Glycine max	N. Korea	EE-0305	99.6524	99.428	0.22436
1928	KANRICH	Glycine max	USA	EE-0306	99.8127	99.4833	0.32935
1929	Ajuggalibamkong	Glycine max	S. Korea	EE-0307	99.869	99.7259	0.14312
1930	Kongnamulkong	Glycine max	S. Korea	EE-0308	99.8248	99.5452	0.27962
1931	IT121480	Glycine max	S. Korea	EE-0309	99.7839	99.1805	0.60344
1932	Milyang5	Glycine max	S. Korea	EE-0310	99.8011	99.5319	0.26912
1933	Milyang11	Glycine max	S. Korea	EE-0311	99.8187	99.5784	0.24038
1934	Clark 63	Glycine max	USA	EE-0312	99.7187	99.2241	0.49458
1935	SLSJ134-2	Glycine max	S. Korea	EE-0313	99.7602	99.5353	0.22491
1936	SLSJ150-2	Glycine max	S. Korea	EE-0314	99.8436	99.643	0.2006
1937	SLSJ171-1	Glycine max	S. Korea	EE-0315	99.8221	99.643	0.17904
1938	SLSJ190-2	Glycine max	S. Korea	EE-0316	99.8486	99.6425	0.20612
1939	SLSJ198-1	Glycine max	S. Korea	EE-0317	99.779	99.59	0.18899
1940	SLSJ311-3	Glycine max	S. Korea	EE-0318	99.6834	99.4656	0.21773
1941	SLSJ-B-20	Glycine max	S. Korea	EE-0319	99.8873	99.7088	0.17849
1942	SLSN294-2	Glycine max	S. Korea	EE-0320	99.7873	99.3833	0.40395
1943	SLSN233-2	Glycine max	S. Korea	EE-0321	99.8088	99.4982	0.31056
1944	SLSN-B-1	Glycine max	S. Korea	EE-0322	99.8116	99.5458	0.2658
1945	Aobatake	Glycine max	S. Korea	EE-0323	99.7673	99.4656	0.30172
1946	SLSB196-1	Glycine max	S. Korea	EE-0324	97.7774	96.3169	1.46054
1947	SLSB197-1	Glycine max	S. Korea	EE-0325	99.8016	99.5281	0.27354
1948	SLSB339-1	Glycine max	S. Korea	EE-0326	99.8303	99.6088	0.22159
1949	SLSB373-1	Glycine max	S. Korea	EE-0327	99.6436	99.3844	0.25917
1950	SLSB-B-1	Glycine max	S. Korea	EE-0328	99.7259	99.5131	0.21275
1951	SLSB-B-10	Glycine max	S. Korea	EE-0329	99.8751	99.7132	0.16191
1952	SLSB-B-64	Glycine max	S. Korea	EE-0330	99.8502	99.6695	0.1807
1953	Nonglim73	Glycine max	Japan	EE-0331	99.8215	99.5341	0.28735
1954	IT138079	Glycine max	S. Korea	EE-0332	99.8436	99.6988	0.14478
1955	KAS220-16	Glycine max	S. Korea	EE-0334	99.8525	99.6502	0.20225
1956	KAS310-2	Glycine max	S. Korea	EE-0335	99.7381	99.4888	0.24922
1957	KAS355-10	Glycine max	S. Korea	EE-0336	99.7657	99.5673	0.19839
1958	KAS361-23	Glycine max	S. Korea	EE-0337	99.8712	99.6778	0.19341
1959	KAS361-24	Glycine max	S. Korea	EE-0338	99.8746	99.6872	0.18733
1960	KAS363-8	Glycine max	S. Korea	EE-0339	99.8469	99.6856	0.16136
1961	KAS370-20	Glycine max	S. Korea	EE-0340	99.8392	99.6248	0.21441
1962	KAS371-16	Glycine max	S. Korea	EE-0341	99.8204	99.6309	0.18954
1963	KAS503-19	Glycine max	S. Korea	EE-0342	99.8375	99.6054	0.23209
1964	KAS506-1	Glycine max	S. Korea	EE-0343	99.8055	99.5988	0.20667
1965	KAS510-11	Glycine max	S. Korea	EE-0344	99.8596	99.6651	0.19452
1966	KAS513-7	Glycine max	S. Korea	EE-0345	99.7265	99.4982	0.22823
1967	KAS523-12	Glycine max	S. Korea	EE-0346	99.8165	99.5894	0.22712
1968	KAS523-26	Glycine max	S. Korea	EE-0347	99.8486	99.653	0.19562
1969	KAS523-35	Glycine max	S. Korea	EE-0348	99.8712	99.6822	0.18899
1970	KAS524-38	Glycine max	S. Korea	EE-0349	99.8795	99.7226	0.15694
1971	KAS540-17	Glycine max	S. Korea	EE-0350	99.8292	99.6143	0.21496
1972	KAS542-18	Glycine max	S. Korea	EE-0351	99.6878	99.469	0.21883
1973	KAS547-2	Glycine max	S. Korea	EE-0352	99.7812	99.569	0.2122
1974	KAS571-10	Glycine max	S. Korea	EE-0354	99.7088	99.5076	0.20115
1975	KAS573-9	Glycine max	S. Korea	EE-0355	99.8801	99.722	0.15805
1976	KAS574-21	Glycine max	S. Korea	EE-0356	99.7712	99.4297	0.34151
1977	KAS576-11	Glycine max	S. Korea	EE-0357	99.7546	99.1833	0.57139
1978	KAS577-18	Glycine max	S. Korea	EE-0358	99.7607	99.4916	0.26912
1979	KAS580-18	Glycine max	S. Korea	EE-0359	99.8353	99.6309	0.20446
1980	KAS581-9	Glycine max	S. Korea	EE-0360	99.7657	99.4905	0.2752
1981	KAS581-22	Glycine max	S. Korea	EE-0361	99.8165	99.653	0.16357
1982	KAS581-28	Glycine max	S. Korea	EE-0362	99.8795	99.7038	0.17573
1983	KAS602-12	Glycine max	S. Korea	EE-0363	99.6751	99.4607	0.21441
1984	KAS602-13	Glycine max	S. Korea	EE-0364	99.5623	99.3302	0.23209
1985	KAS603-12	Glycine max	S. Korea	EE-0365	99.6872	99.5049	0.18236
1986	KAS604-24	Glycine max	S. Korea	EE-0366	99.8165	99.543	0.27354
1987	KAS605-1	Glycine max	S. Korea	EE-0367	99.7254	99.4927	0.23265
1988	KAS606-31	Glycine max	S. Korea	EE-0368	99.7032	99.4645	0.23873
1989	KAS607-8	Glycine max	S. Korea	EE-0369	99.8464	99.6054	0.24094
1990	KAS608-10	Glycine max	S. Korea	EE-0370	99.8187	99.6148	0.20391
1991	KAS610-6	Glycine max	S. Korea	EE-0371	99.7928	99.5629	0.22988
1992	KAS613-10	Glycine max	S. Korea	EE-0372	99.811	99.5761	0.23486
1993	KAS616-2	Glycine max	S. Korea	EE-0373	97.7857	97.1209	0.66478
1994	KAS620-5	Glycine max	S. Korea	EE-0374	99.8801	99.7281	0.15197
1995	KAS620-11	Glycine max	S. Korea	EE-0375	99.7751	99.5551	0.21994
1996	KAS624-14	Glycine max	S. Korea	EE-0376	99.6723	99.4888	0.18346
1997	KAS624-18	Glycine max	S. Korea	EE-0377	99.0302	98.6776	0.35256
1998	KAS629-9	Glycine max	S. Korea	EE-0378	99.8718	99.6939	0.17794
[truncated: 874 more rows]
