# Supplementary material for: Korean soybean core collection: Genotypic and phenotypic diversity population structure and genome-wide association study
Source: PLoS One. 2019 Oct 22;14(10):e0224074. doi: 10.1371/journal.pone.0224074 (PMC6804985; doi:10.1371/journal.pone.0224074)
Supplement: S2 Table — (XLSX) [file pone.0224074.s005.xlsx]

## Sheet: S2 Table
S2 Table. List of the core collection
No.	Core Collection No.	Resource Name	Species	Origin_Nation	Genotyping file Name	Subpopulation	Improved line or Landrace	Sample call rate (%)	Homozygosity rate (%)	Heterozygosity rate (%)	GenoCore Coverage
1	CC2-001	Geomeun	Glycine max	S. Korea	DD-0260	III	Landrace	99.9508	99.8221	0.12876	52.5246
2	CC2-002	Kyoungbuk Kyoungsan-1997-54	Glycine max	S. Korea	DD-1066	V	Landrace	99.4772	97.7255	1.75176	62.0599
3	CC2-003	Jeonnam heanam-1998-16	Glycine max	S. Korea	DD-1141	I	Landrace	97.3713	83.8695	13.5018	67.3453
4	CC2-004	PI 82278	Glycine max	S. Korea	DD-0703	IV	Landrace	98.1825	91.1533	7.02914	70.6802
5	CC2-005	PI 399122	Glycine max	S. Korea	DD-1257	II	Landrace	97.9625	86.1512	11.8114	73.1591
6	CC2-006	Wu tong shu huang dou	Glycine max	China	EE-1252	V	Unknown	99.2982	97.4762	1.82194	75.6519
7	CC2-007	SLS90-101	Glycine max	S. Korea	EE-0712	II	Landrace	97.2696	85.5599	11.7097	77.2464
8	CC2-008	KLS86083	Glycine max	S. Korea	DD-0461	V	Landrace	99.6198	98.2488	1.37101	78.9278
9	CC2-009	Tong xu xiao zi huang	Glycine max	China	DD-1396	V	Unknown	97.9183	91.6579	6.26046	80.1994
10	CC2-010	PI 339736	Glycine max	S. Korea	DD-0840	IV	Landrace	99.6397	98.8611	0.77862	81.3659
11	CC2-011	KLS88035	Glycine max	S. Korea	DD-0791	I	Landrace	97.2215	84.6801	12.5414	82.3292
12	CC2-012	Hoseo	Glycine max	S. Korea	CD-1259	I	Improved line	99.5435	98.7914	0.7521	83.2497
13	CC2-013	Nan zhao cao huang dou	Glycine max	China	DD-1153	V	Landrace	98.3378	91.4971	6.8407	84.0214
14	CC2-014	PI 68696	Glycine max	China	EE-0604	IV	Unknown	98.5024	94.59	3.91245	84.6942
15	CC2-015	Baekjung #42	Glycine max	S. Korea	DD-1306	I	Landrace	98.1151	90.1951	7.91994	85.2655
16	CC2-016	PI 90763	Glycine max	China	EE-0583	V	Unknown	99.1915	97.2121	1.97943	85.9179
17	CC2-017	KAS 160-5	Glycine max	S. Korea	DD-1077	IV	Landrace	97.6995	86.9033	10.7963	86.4278
18	CC2-018	PI 86490	Glycine max	Japan	DD-0686	V	Unknown	99.4938	98.3472	1.14666	86.9905
19	CC2-019	PI 82183	Glycine max	S. Korea	DD-0700	I	Landrace	97.9664	90.4062	7.56019	87.4223
20	CC2-020	Sohwang	Glycine max	S. Korea	CD-1262	IV	Improved line	98.0001	96.4434	1.55669	87.8632
21	CC2-021	Cai dou	Glycine max	China	DD-1399	V	Unknown	99.5551	97.8957	1.65947	88.2843
22	CC2-022	KAS331-13	Glycine max	S. Korea	EE-0272	III	Landrace	97.8001	87.1641	10.636	88.6116
23	CC2-023	Keunol	Glycine max	S. Korea	KS119	II	Unknown	97.7559	96.5816	1.17429	88.9484
24	CC2-024	VIR 2977	Glycine max	N. Korea	EE-1052	I	Unknown	98.0935	91.822	6.27152	89.2459
25	CC2-025	PI 84611	Glycine max	S. Korea	DD-0715	V	Landrace	98.2444	96.0218	2.22258	89.5534
26	CC2-026	IT103340	Glycine max	S. Korea	EE-0211	IV	Landrace	97.673	86.6126	11.0604	89.7951
27	CC2-027	You huang dou	Glycine max	China	EE-1238	V	Unknown	99.6701	98.5428	1.12731	90.0851
28	CC2-028	Heugseagyuwoldu	Glycine max	S. Korea	EE-0206	II	Landrace	97.8763	96.9115	0.96485	90.3258
29	CC2-029	IT178037	Glycine max	S. Korea	EE-0783	V	Landrace	98.3405	96.386	1.95456	90.5569
30	CC2-030	KAS361-2	Glycine max	S. Korea	EE-0911	IV	Landrace	98.4024	88.9142	9.48823	90.7483
31	CC2-031	Niu mao huang	Glycine max	China	DD-1391	V	Unknown	98.6997	96.2014	2.49833	90.9459
32	CC2-032	Bancheongdu	Glycine max	S. Korea	CD-1346	II	Landrace	98.083	88.0637	10.0193	91.1145
33	CC2-033	Long zhou dong feng dou	Glycine max	China	DD-1152	V	Landrace	99.6181	98.755	0.86317	91.3148
34	CC2-034	Ryumuo	Glycine max	N. Korea	EE-1248	III	Landrace	98.5494	93.2146	5.33485	91.4699
35	CC2-035	Mote	Glycine max	N. Korea	DD-1404	IV	Landrace	99.4507	98.9534	0.49734	91.6388
36	CC2-036	KwangkyoV2	Glycine max	S. Korea	KwangkyoV2	II	Improved line	98.4859	97.4237	1.06211	91.7858
37	CC2-037	KAS640-46	Glycine max	S. Korea	EE-0520	IV	Landrace	97.1767	96.1461	1.03061	91.9227
38	CC2-038	Suwon98	Glycine max	S. Korea	DD-0120	III	Improved line	98.4046	90.7671	7.63756	92.0418
39	CC2-039	KLS85109	Glycine max	S. Korea	EE-0407	II	Landrace	98.0493	87.9648	10.0845	92.1514
40	CC2-040	Kangwon sujib2-33	Glycine max	S. Korea	DD-0643	V	Landrace	99.2866	97.8222	1.4644	92.2904
41	CC2-041	KLG 16001	Glycine max	N. Korea	EE-1251	II	Unknown	99.3059	98.6229	0.68302	92.4175
42	CC2-042	Kwangan	Glycine max	S. Korea	CD-1234	I	Improved line	98.6638	97.2469	1.41688	92.5431
43	CC2-043	KLS87277	Glycine max	S. Korea	EE-0540	II	Landrace	99.4922	99.0805	0.41169	92.6629
44	CC2-044	CS 02005	Glycine max	S. Korea	EE-1126	II	Landrace	97.1314	96.0063	1.1251	92.7704
45	CC2-045	SLSB397-1	Glycine max	S. Korea	DD-0381	III	Landrace	98.3781	88.9595	9.4186	92.8621
46	CC2-046	Bosug	Glycine max	S. Korea	CD-1253	I	Improved line	98.5201	97.6083	0.9118	93.0796
47	CC2-047	PI 407736	Glycine max	China	DD-0166	III	Unknown	98.9921	96.1572	2.83486	93.1699
48	CC2-048	PI 475824 A	Glycine max	China	EE-0707	V	Unknown	99.4292	97.9631	1.46606	93.2799
49	CC2-049	KLS72O-1	Glycine max	S. Korea	EE-0035	IV	Landrace	97.9614	97.0927	0.8687	93.3767
50	CC2-050	KAS302-19	Glycine max	S. Korea	EE-0909	IV	Landrace	98.2272	88.3163	9.91098	93.4567
51	CC2-051	PI 84609	Glycine max	S. Korea	EE-0620	V	Landrace	98.5102	96.2694	2.24081	93.5517
52	CC2-052	IT121464	Glycine max	S. Korea	DD-0353	IV	Landrace	97.411	96.5888	0.82228	93.6418
53	CC2-053	RAIKO	Glycine max	Japan	EE-0304	II	Improved line	98.0128	97.08	0.9328	93.7289
54	CC2-054	Fen dou 16	Glycine max	China	EE-1244	V	Unknown	99.6132	98.0355	1.57769	93.8217
55	CC2-055	PI 95853	Glycine max	S. Korea	DD-0760	III	Landrace	98.792	93.6986	5.09336	93.8935
56	CC2-056	Daeyang	Glycine max	S. Korea	CD-1175	II	Improved line	97.358	95.8345	1.52353	93.9701
57	CC2-057	Hua huang dou	Glycine max	China	DD-1389	V	Unknown	99.517	98.4969	1.02011	94.0579
58	CC2-058	kangwon sujib5-26	Glycine max	S. Korea	DD-0647	V	Landrace	99.2048	98.2494	0.95545	94.1408
59	CC2-059	KAS351-20	Glycine max	S. Korea	DD-0303	IV	Landrace	98.0139	90.0785	7.93541	94.2048
60	CC2-060	PI 87574	Glycine max	N. Korea	DD-0739	I	Unknown	98.6295	97.8531	0.77641	94.2785
61	CC2-061	KAS638-10	Glycine max	S. Korea	DD-0603	II	Landrace	97.2038	95.7366	1.46717	94.3438
62	CC2-062	Qi si wa	Glycine max	China	EE-1253	V	Unknown	99.659	98.0537	1.60532	94.4192
63	CC2-063	YN213-2	Glycine max	S. Korea	DD-0092	IV	Landrace	99.7701	99.4667	0.30338	94.481
64	CC2-064	Pei xian xiao bai jian ke	Glycine max	China	EE-1241	V	Unknown	99.6408	97.9675	1.67329	94.554
65	CC2-065	Heuin	Glycine max	S. Korea	DD-0851	I	Landrace	98.225	91.2523	6.97277	94.6084
66	CC2-066	PI 86904-1	Glycine max	S. Korea	DD-0734	II	Unknown	97.9266	96.9905	0.93611	94.6703
67	CC2-067	Sogcheong	Glycine max	S. Korea	EE-1120	II	Landrace	97.3237	96.3241	0.99966	94.7291
68	CC2-068	YJ174-2	Glycine max	S. Korea	EE-0089	III	Landrace	98.1565	93.2013	4.95521	94.7791
69	CC2-069	Suigen Ao	Glycine max	S. Korea	DD-1334	II	Landrace	98.9777	98.4184	0.55924	94.8409
70	CC2-070	IT228364	Glycine max	N. Korea	DD-1226	IV	Landrace	99.4419	98.6329	0.80901	94.8955
71	CC2-071	PI 84581	Glycine max	S. Korea	DD-0714	III	Landrace	98.0515	97.0905	0.96098	94.9526
72	CC2-072	Huang pi feng zi wo	Glycine max	China	DD-1398	V	Unknown	99.5231	98.7229	0.80017	95.0098
73	CC2-073	KLS117	Glycine max	S. Korea	DD-0011	V	Landrace	99.3833	97.4442	1.93909	95.0601
74	CC2-074	PI 88820	Glycine max	N. Korea	DD-0676	II	Unknown	98.0184	97.085	0.93335	95.1107
75	CC2-075	CS 02038	Glycine max	S. Korea	DD-1385	III	Landrace	97.8576	93.2897	4.56784	95.1541
76	CC2-076	Saebyeol	Glycine max	S. Korea	CD-1246	I	Improved line	98.2576	97.1287	1.12897	95.203
77	CC2-077	PI 399062	Glycine max	S. Korea	EE-1076	IV	Landrace	97.8476	96.8916	0.95601	95.2488
78	CC2-078	YB156	Glycine max	S. Korea	EE-0168	III	Landrace	98.2809	89.1656	9.11522	95.2875
79	CC2-079	KLS88046	Glycine max	S. Korea	EE-0579	II	Landrace	97.4503	96.4495	1.00077	95.3305
80	CC2-080	L62-667	Glycine max	USA	CD-1312	I	Improved line	97.5663	96.3451	1.22126	95.3728
81	CC2-081	PI 556949	Glycine max	China	PI556949	V	Unknown	98.5864	96.6054	1.98109	95.4154
82	CC2-082	VIR 2980	Glycine max	N. Korea	EE-1053	IV	Unknown	99.7425	99.2485	0.49403	95.4587
83	CC2-083	IT103189	Glycine max	S. Korea	EE-0209	III	Landrace	97.5796	89.3143	8.26532	95.4938
84	CC2-084	Jeonnam jinheungwon No.11	Glycine max	S. Korea	DD-0937	III	Landrace	97.9371	97.2176	0.71949	95.5321
85	CC2-085	Baec-moc-sa-ryu	Glycine max	S. Korea	EE-0975	II	Landrace	99.4629	99.1169	0.34593	95.5692
86	CC2-086	KLS101-2	Glycine max	S. Korea	DD-0009	I	Landrace	98.797	96.9844	1.81255	95.604
87	CC2-087	Suwon116	Glycine max	S. Korea	CD-1368	I	Improved line	99.443	97.0159	2.42704	95.6361
88	CC2-088	Back Tac	Glycine max	S. Korea	EE-1054	III	Landrace	98.1134	93.3593	4.75406	95.6701
89	CC2-089	KAS183-2	Glycine max	S. Korea	EE-0817	III	Landrace	99.6629	98.2797	1.38317	95.7018
90	CC2-090	PI 458260	Glycine max	S. Korea	EE-1113	IV	Landrace	98.9666	98.4997	0.46695	95.7373
91	CC2-091	KLS087062	Glycine max	S. Korea	DD-0534	II	Landrace	98.0565	91.507	6.54948	95.7685
92	CC2-092	Bai hua chi	Glycine max	China	DD-1390	V	Unknown	98.4472	96.8175	1.62963	95.8036
93	CC2-093	KAS611-1	Glycine max	S. Korea	DD-0441	II	Landrace	99.3595	98.7605	0.59902	95.8402
94	CC2-094	Somyung	Glycine max	S. Korea	Somyung	I	Improved line	98.5472	97.4735	1.07371	95.8744
95	CC2-095	IT108810	Glycine max	S. Korea	DD-0258	III	Landrace	98.2875	89.884	8.40347	95.9024
96	CC2-096	PI 60269-2	Glycine max	S. Korea	DD-0694	V	Unknown	98.6588	97.2248	1.43401	95.9369
97	CC2-097	Shillog	Glycine max	S. Korea	CD-1292	II	Improved line	97.757	96.8098	0.94717	95.9697
98	CC2-098	PI 85089	Glycine max	S. Korea	DD-0672	I	Landrace	98.2621	97.2475	1.01458	96.0041
99	CC2-099	Juinuni	Glycine max	S. Korea	EE-0946	IV	Landrace	98.7025	97.978	0.72447	96.0366
100	CC2-100	PI 87631-1	Glycine max	Japan	DD-0743	V	Unknown	99.4225	97.4923	1.93025	96.0707
101	CC2-101	PI 399089	Glycine max	S. Korea	EE-1078	III	Landrace	97.9266	97.1066	0.82007	96.1015
102	CC2-102	PI 458209	Glycine max	S. Korea	EE-1037	IV	Landrace	98.9252	98.3621	0.5631	96.1315
103	CC2-103	White-soybean	Glycine max	S. Korea	DD-1234	II	Landrace	99.2993	98.4168	0.88251	96.1641
104	CC2-104	Daepung	Glycine max	S. Korea	Daepoong	I	Improved line	98.4477	97.2944	1.15329	96.1927
105	CC2-105	GL 2624 /96	Glycine max	N. Korea	DD-1218	IV	Unknown	99.8591	99.5927	0.26636	96.2165
106	CC2-106	KAS544-2	Glycine max	S. Korea	EE-0897	IV	Landrace	99.1926	94.8381	4.35453	96.2407
107	CC2-107	Danmi2	Glycine max	S. Korea	CD-1296	II	Improved line	97.384	96.3169	1.06708	96.2678
108	CC2-108	Doremi	Glycine max	S. Korea	CD-1244	I	Improved line	98.3881	97.3403	1.04774	96.2956
109	CC2-109	No. 39 Green	Glycine max	China	DD-1388	V	Unknown	98.9362	97.5227	1.41356	96.3234
110	CC2-110	Browngilgun	Glycine max	S. Korea	DD-1231	V	Landrace	99.5192	97.9266	1.59261	96.3527
111	CC2-111	PI 458156	Glycine max	S. Korea	EE-1030	III	Landrace	97.4243	96.5871	0.8372	96.3799
112	CC2-112	Josaengsuri	Glycine max	S. Korea	Josaengsuri	II	Unknown	98.2659	97.5249	0.74104	96.4059
113	CC2-113	KLS087019	Glycine max	S. Korea	EE-0443	IV	Landrace	99.5833	99.065	0.51834	96.4322
114	CC2-114	KAS622-8	Glycine max	S. Korea	DD-0583	III	Landrace	98.8318	94.3358	4.496	96.4554
115	CC2-115	PI 87632	Glycine max	Japan	EE-0653	I	Unknown	98.9661	95.824	3.14211	96.4771
116	CC2-116	Ryong song	Glycine max	S. Korea	DD-1232	V	Landrace	99.7215	98.8616	0.85985	96.5047
117	CC2-117	IT104887	Glycine max	S. Korea	DD-0243	III	Landrace	98.1024	92.804	5.29838	96.5255
118	CC2-118	WIR2987	Glycine max	N. Korea	DD-1037	II	Unknown	99.4911	98.0001	1.49093	96.5475
119	CC2-119	CNS	Glycine max	China	DD-1428	I	Landrace	99.2081	98.3709	0.8372	96.5707
120	CC2-120	Horangi	Glycine max	S. Korea	EE-0003	III	Landrace	97.6337	96.7877	0.84604	96.5947
121	CC2-121	PI 196168	Glycine max	S. Korea	DD-0682	III	Landrace	98.1261	97.4602	0.66589	96.6182
122	CC2-122	KAS660-21	Glycine max	S. Korea	DD-0342	IV	Landrace	97.9537	97.2828	0.67086	96.6409
123	CC2-123	YB316-3	Glycine max	S. Korea	DD-0123	III	Landrace	98.4842	97.8321	0.65207	96.6646
124	CC2-124	PI 72227	Glycine max	China	EE-0052	V	Unknown	99.4325	98.4682	0.9643	96.6885
125	CC2-125	Soheung2	Glycine max	China	DD-0639	V	Improved line	99.2601	98.3555	0.90461	96.7124
126	CC2-126	IT208844	Glycine max	S. Korea	DD-1045	IV	Landrace	99.8016	99.4839	0.31775	96.7349
127	CC2-127	PI 475814	Glycine max	China	EE-0732	V	Unknown	99.48	98.3925	1.08753	96.7583
128	CC2-128	Pureun-A	Glycine max	S. Korea	CD-1235	I	Improved line	98.592	97.332	1.25994	96.78
129	CC2-129	YN197-1	Glycine max	S. Korea	DD-0127	IV	Landrace	98.9495	94.6602	4.28932	96.7981
130	CC2-130	PI 84642	Glycine max	S. Korea	DD-0690	IV	Landrace	98.7616	98.2317	0.52995	96.8177
131	CC2-131	PI 399113	Glycine max	S. Korea	EE-1082	III	Landrace	97.768	96.9375	0.83057	96.8372
132	CC2-132	Paldonamul	Glycine max	S. Korea	CD-1242	I	Improved line	99.1744	98.5058	0.66865	96.8584
133	CC2-133	Beijing da qing don	Glycine max	China	DD-0947	V	Unknown	99.3557	98.0957	1.25994	96.8803
134	CC2-134	PI 84644	Glycine max	S. Korea	DD-0718	I	Landrace	98.3731	97.2944	1.07869	96.9004
135	CC2-135	PI 96549	Glycine max	N. Korea	EE-0670	III	Unknown	99.1545	98.5505	0.604	96.9219
136	CC2-136	PI 227159	Glycine max	S. Korea	DD-0684	III	Landrace	98.4848	97.9609	0.52387	96.941
137	CC2-137	IT177337	Glycine max	S. Korea	EE-0754	III	Landrace	99.4087	97.211	2.19771	96.9569
138	CC2-138	IT177394	Glycine max	S. Korea	DD-0880	III	Landrace	98.2388	89.9901	8.24874	96.972
139	CC2-139	PI 89138	Glycine max	N. Korea	EE-0655	I	Unknown	99.139	98.3588	0.78028	96.9912
140	CC2-140	Cheongtae	Glycine max	S. Korea	EE-0743	IV	Landrace	97.0927	95.4902	1.60256	97.0061
141	CC2-141	Baekmo #9	Glycine max	S. Korea	DD-1348	II	Landrace	98.2621	97.4862	0.77586	97.0219
142	CC2-142	Yu tae	Glycine max	S. Korea	EE-1068	IV	Landrace	97.9968	97.1618	0.83499	97.0396
143	CC2-143	PI 96786	Glycine max	N. Korea	EE-0591	III	Unknown	99.3054	97.7929	1.51248	97.0565
144	CC2-144	KAS625-19	Glycine max	S. Korea	DD-0331	IV	Landrace	98.2256	97.4138	0.81178	97.0731
145	CC2-145	PI 96354	Glycine max	N. Korea	EE-0598	I	Unknown	99.5154	98.5925	0.92285	97.0927
146	CC2-146	PI 159764	Glycine max	S. Korea	DD-0777	II	Landrace	99.6806	99.4087	0.27188	97.1109
147	CC2-147	PI 91073	Glycine max	S. Korea	EE-0660	III	Landrace	99.6806	99.4369	0.2437	97.1285
148	CC2-148	SLS B229-1	Glycine max	S. Korea	DD-0657	III	Landrace	98.3682	97.789	0.57913	97.146
149	CC2-149	KAS304-12	Glycine max	S. Korea	DD-0961	IV	Landrace	98.9931	96.4517	2.54143	97.1606
150	CC2-150	KLS 808-1	Glycine max	S. Korea	EE-1074	IV	Landrace	97.6923	96.5368	1.1555	97.1748
151	CC2-151	Oial	Glycine max	S. Korea	DD-0766	III	Landrace	98.6505	98.0946	0.55592	97.1911
152	CC2-152	Si li da dou	Glycine max	China	DD-1395	III	Unknown	98.629	97.594	1.03503	97.2053
153	CC2-153	Fiskeby	Glycine max	Sweden	CD-1299	II	Improved line	98.5599	97.7089	0.85101	97.2216
154	CC2-154	PI 96089-5	Glycine max	N. Korea	DD-0681	IV	Unknown	97.9051	97.1325	0.77254	97.238
155	CC2-155	Sugae30	Glycine max	S. Korea	EE-0058	II	Improved line	98.1195	97.3248	0.79465	97.2541
156	CC2-156	KAS210-22	Glycine max	S. Korea	DD-0403	III	Landrace	99.1109	94.2629	4.84801	97.2667
157	CC2-157	PI 87002	Glycine max	S. Korea	DD-1371	I	Landrace	98.7113	97.8603	0.85101	97.2814
158	CC2-158	Ji li huang dou	Glycine max	China	DD-1393	V	Unknown	99.3098	97.9835	1.32625	97.2978
159	CC2-159	IT177951	Glycine max	S. Korea	EE-0782	V	Landrace	99.4595	98.0079	1.45169	97.3139
160	CC2-160	GL 2687 A	Glycine max	N. Korea	EE-1265	V	Unknown	99.4247	98.1449	1.27983	97.3293
161	CC2-161	KAS629-10	Glycine max	S. Korea	EE-0289	III	Landrace	98.0167	97.2873	0.72944	97.3433
162	CC2-162	Anpyeong	Glycine max	S. Korea	CD-1248	I	Improved line	98.5489	97.7454	0.80349	97.3577
163	CC2-163	YN213-1	Glycine max	S. Korea	EE-0080	II	Landrace	98.6218	93.1422	5.47963	97.3694
164	CC2-164	Heihokuta	Glycine max	N. Korea	DD-1161	III	Landrace	97.5801	97.1287	0.45148	97.3831
165	CC2-165	PI 54818	Glycine max	China	EE-0602	I	Unknown	98.9622	98.1565	0.8057	97.3953
166	CC2-166	Xiao tie jiao	Glycine max	China	DD-1392	V	Unknown	99.3181	97.8277	1.49038	97.409
167	CC2-167	VIR 2962	Glycine max	N. Korea	DD-1323	IV	Unknown	99.6922	99.128	0.56421	97.4235
168	CC2-168	KAERI 590-6	Glycine max	S. Korea	EE-1235	II	Unknown	99.7088	99.3363	0.37246	97.4386
169	CC2-169	GL 2684 /95	Glycine max	N. Korea	EE-1056	IV	Unknown	99.3761	98.7622	0.61394	97.4529
170	CC2-170	PI 399100	Glycine max	S. Korea	DD-1252	IV	Landrace	99.821	99.5004	0.32051	97.4671
171	CC2-171	ORD 8139	Glycine max	S. Korea	EE-1092	IV	Landrace	98.9451	98.3267	0.61837	97.4806
172	CC2-172	KLS88048	Glycine max	S. Korea	DD-0660	II	Landrace	98.3245	97.6525	0.67197	97.4942
173	CC2-173	Geomeunbak	Glycine max	S. Korea	DD-0935	II	Landrace	98.7793	98.2294	0.54984	97.5075
174	CC2-174	Xi hai zhuang da dou	Glycine max	China	DD-1394	III	Unknown	98.6782	97.9576	0.7206	97.5201
175	CC2-175	SLS90-146	Glycine max	S. Korea	EE-0717	IV	Landrace	99.0274	94.091	4.93642	97.5423
176	CC2-176	Pureun	Glycine max	S. Korea	poolnkong2	I	Improved line	98.3118	97.537	0.77475	97.5546
177	CC2-177	KAS575-1	Glycine max	S. Korea	EE-0499	III	Landrace	99.1313	98.7732	0.35809	97.5676
178	CC2-178	Hojang	Glycine max	S. Korea	CD-1201	III	Improved line	97.9736	90.7372	7.23637	97.5777
179	CC2-179	Pureundogseagi	Glycine max	S. Korea	DD-1308	II	Landrace	98.9445	98.5494	0.39511	97.5901
180	CC2-180	PI 417329	Glycine max	Japan	PI417329	III	Unknown	98.6947	98.1372	0.55758	97.6025
181	CC2-181	KAS663-8	Glycine max	S. Korea	EE-0301	III	Landrace	99.3606	96.8214	2.53922	97.6122
182	CC2-182	Seonbi	Glycine max	S. Korea	DD-1140	IV	Landrace	97.3911	92.2845	5.10663	97.6223
183	CC2-183	KAS 100-8-2	Glycine max	S. Korea	DD-1061	IV	Landrace	99.448	98.8638	0.5841	97.6343
184	CC2-184	PI 83893	Glycine max	S. Korea	DD-0710	III	Landrace	98.9489	98.4848	0.46419	97.6684
185	CC2-185	Nampung	Glycine max	S. Korea	CD-1171	I	Improved line	98.9473	98.0731	0.87422	97.6801
186	CC2-186	PI 171434	Glycine max	China	EE-0056	V	Unknown	99.1899	97.7608	1.42904	97.6913
187	CC2-187	Kangwon sujib3-24	Glycine max	S. Korea	EE-0553	III	Landrace	98.3914	97.7631	0.62831	97.7021
188	CC2-188	KLS88066	Glycine max	S. Korea	DD-0663	II	Landrace	99.3866	99.0584	0.32825	97.7138
189	CC2-189	PI 82544	Glycine max	N. Korea	DD-0706	III	Unknown	98.5616	93.8611	4.70046	97.7336
190	CC2-190	PI 475812B	Glycine max	China	EE-0705	I	Unknown	99.2976	98.0924	1.20523	97.7446
191	CC2-191	IT228363	Glycine max	N. Korea	EE-1058	IV	Landrace	99.1578	98.1018	1.05603	97.7643
192	CC2-192	PI 84646-2	Glycine max	S. Korea	DD-0719	II	Unknown	99.5507	99.196	0.35477	97.7751
193	CC2-193	IT155162	Glycine max	S. Korea	DD-0630	IV	Landrace	98.9434	98.5378	0.40561	97.7852
194	CC2-194	Kangwon72	Glycine max	S. Korea	DD-0986	II	Landrace	98.797	98.3637	0.43324	97.7951
195	CC2-195	PI 83853	Glycine max	S. Korea	EE-0615	III	Landrace	96.9944	93.0676	3.92681	97.8032
196	CC2-196	KAS505-1	Glycine max	S. Korea	DD-0309	IV	Landrace	99.1799	98.6588	0.52111	97.8128
197	CC2-197	IT177645	Glycine max	S. Korea	DD-0900	IV	Landrace	99.7558	99.0982	0.6576	97.823
198	CC2-198	Fu yang (30)	Glycine max	China	DD-1154	V	Landrace	99.449	98.1538	1.29531	97.8324
199	CC2-199	Sunam	Glycine max	S. Korea	CD-1249	I	Improved line	99.2065	98.5958	0.61063	97.8424
200	CC2-200	Nonglim73	Glycine max	Japan	EE-0331	II	Improved line	99.8215	99.5341	0.28735	97.8521
201	CC2-201	PI 89154-S	Glycine max	N. Korea	EE-0590	I	Unknown	98.4323	97.5265	0.90572	97.8606
202	CC2-202	KLS77170	Glycine max	S. Korea	DD-0220	IV	Landrace	99.4955	99.0943	0.40119	97.8692
203	CC2-203	Sinpaldal	Glycine max	S. Korea	shin1	I	Improved line	98.9716	97.5851	1.38649	97.8787
204	CC2-204	KLS87005	Glycine max	S. Korea	DD-0633	III	Landrace	98.6047	98.1234	0.48132	97.8885
205	CC2-205	PI 399108	Glycine max	S. Korea	EE-1081	IV	Landrace	99.2402	98.85	0.39014	97.8984
206	CC2-206	Ogden	Glycine max	USA	Ogden	I	Improved line	99.6701	98.4903	1.17981	97.906
207	CC2-207	IT102668	Glycine max	S. Korea	EE-0205	IV	Landrace	98.4278	94.6066	3.82127	97.9136
208	CC2-208	PI 64698	Glycine max	S. Korea	DD-0695	II	Landrace	99.5463	99.2031	0.34317	97.9229
209	CC2-209	Saedanbaek	Glycine max	S. Korea	Saedanbaek	II	Improved line	99.4242	98.9545	0.46971	97.9331
210	CC2-210	Savoy	Glycine max	USA	EE-0955	I	Improved line	98.5914	97.6078	0.98364	97.9417
211	CC2-211	PI 82295	Glycine max	S. Korea	EE-0608	III	Landrace	99.2297	98.8241	0.40561	97.9513
212	CC2-212	Cheongsong sujib-1	Glycine max	S. Korea	DD-1129	IV	Landrace	99.6115	98.6025	1.00906	97.9684
213	CC2-213	SLSB322-3	Glycine max	S. Korea	DD-0377	III	Landrace	99.034	94.9017	4.13238	97.9757
214	CC2-214	PI 603174 A	Glycine max	N. Korea	DD-1224	V	Unknown	99.6624	98.2355	1.42683	97.9854
215	CC2-215	KAS660-12	Glycine max	S. Korea	DD-0624	IV	Landrace	98.944	98.4732	0.47082	97.9944
216	CC2-216	Shin2	Glycine max	Japan	PI507238	III	Unknown	98.8047	98.3577	0.44706	98.003
217	CC2-217	Ajuggali	Glycine max	S. Korea	DD-0950	III	Landrace	98.5207	97.9493	0.57139	98.0119
218	CC2-218	Suwongaetong #2	Glycine max	S. Korea	DD-1305	III	Improved line	99.8221	99.4872	0.33488	98.0212
219	CC2-219	PI 81037	Glycine max	Japan	EE-0593	IV	Unknown	98.2239	97.3094	0.91456	98.0294
220	CC2-220	PI 82218	Glycine max	S. Korea	DD-0701	III	Landrace	99.2446	98.9534	0.29122	98.0374
221	CC2-221	IT177513	Glycine max	S. Korea	DD-0893	IV	Landrace	98.7494	98.2294	0.52	98.0456
222	CC2-222	Ol	Glycine max	S. Korea	EE-0219	II	Landrace	99.622	99.3059	0.31609	98.0542
223	CC2-223	PI 458269	Glycine max	S. Korea	DD-1209	IV	Landrace	99.0363	98.65	0.38627	98.0624
224	CC2-224	Kangwon sujib3-31	Glycine max	S. Korea	EE-0556	III	Landrace	98.2322	97.5918	0.64047	98.0704
225	CC2-225	PI 91083	Glycine max	S. Korea	DD-0755	III	Landrace	99.8331	99.349	0.48408	98.0791
226	CC2-226	PI 458175 C	Glycine max	S. Korea	DD-1200	II	Landrace	99.6618	98.4533	1.20855	98.0865
227	CC2-227	KLS419	Glycine max	S. Korea	DD-0023	III	Landrace	98.9257	98.4925	0.43324	98.0945
228	CC2-228	PI 84680	Glycine max	S. Korea	DD-0721	I	Landrace	99.7276	99.0799	0.64765	98.1027
229	CC2-229	Sochung2	Glycine max	S. Korea	Sochung2	V	Improved line	98.9407	97.6741	1.26657	98.1096
230	CC2-230	Lindarin #63	Glycine max	USA	DD-0047	I	Improved line	99.1429	98.4897	0.65318	98.117
231	CC2-231	PI 80470	Glycine max	Japan	DD-0699	II	Unknown	99.5563	98.5284	1.02785	98.1231
232	CC2-232	SS0404-T5-76	Glycine max	S. Korea	1000Al	I	Improved line	99.1849	98.4964	0.68855	98.1312
233	CC2-233	OT94-51	Glycine max	Canada	CD-1307	I	Improved line	98.2449	97.4276	0.8173	98.1382
234	CC2-234	WIR2962	Glycine max	N. Korea	DD-1036	I	Unknown	99.5739	98.7428	0.83112	98.1462
235	CC2-235	IT162760	Glycine max	S. Korea	EE-0688	II	Landrace	98.1195	97.4619	0.6576	98.1603
236	CC2-236	KLS87113	Glycine max	S. Korea	DD-0547	IV	Landrace	99.8232	99.417	0.40616	98.1685
237	CC2-237	L-B	Glycine max	S. Korea	DD-1294	III	Landrace	99.8497	99.7209	0.12876	98.1767
238	CC2-238	SLSB-B-15	Glycine max	S. Korea	DD-0385	III	Landrace	99.0655	94.7337	4.33187	98.1826
239	CC2-239	Galchae	Glycine max	S. Korea	CD-1261	IV	Improved line	98.9871	98.4461	0.541	98.1895
240	CC2-240	VIR 2978	Glycine max	N. Korea	DD-1214	I	Unknown	99.6668	98.9716	0.69518	98.1978
241	CC2-241	KLS87323	Glycine max	S. Korea	DD-0636	III	Landrace	99.4933	99.1175	0.37577	98.2054
242	CC2-242	PI 96983	Glycine max	N. Korea	96983	II	Landrace	99.139	98.7191	0.41998	98.2125
243	CC2-243	Tong shan huang da dou jia	Glycine max	China	DD-1397	V	Unknown	99.7071	98.739	0.96816	98.2203
244	CC2-244	KLS77013	Glycine max	S. Korea	EE-0183	III	Landrace	99.2938	95.961	3.33276	98.2261
245	CC2-245	SLS B30-2	Glycine max	S. Korea	DD-0656	III	Landrace	98.9456	98.4897	0.4559	98.2333
246	CC2-246	PI 86982	Glycine max	S. Korea	DD-0675	III	Landrace	99.38	98.3118	1.06819	98.24
247	CC2-247	Clark	Glycine max	USA	PI548533-1	I	Unknown	98.8672	98.1416	0.72557	98.2468
248	CC2-248	PI 84669 N	Glycine max	S. Korea	EE-0628	I	Landrace	99.5756	98.8677	0.70789	98.2543
249	CC2-249	York	Glycine max	USA	York	I	Improved line	98.7765	97.1193	1.65726	98.2602
250	CC2-250	IT177518	Glycine max	S. Korea	DD-0894	IV	Landrace	99.1567	98.1328	1.02398	98.2671
251	CC2-251	KAS651-37	Glycine max	S. Korea	DD-0620	III	Landrace	98.8688	98.4682	0.40064	98.274
252	CC2-252	Lindou 9	Glycine max	China	DD-1431	V	Improved line	99.391	98.5091	0.88196	98.28
253	CC2-253	Sugae #43(A)	Glycine max	S. Korea	DD-1304	II	Improved line	99.7497	99.3043	0.4454	98.2856
254	CC2-254	IT112859	Glycine max	S. Korea	DD-0270	II	Landrace	99.5259	99.2053	0.32051	98.2922
255	CC2-255	CS 01964	Glycine max	S. Korea	EE-1123	II	Landrace	98.0918	97.3127	0.77917	98.2988
256	CC2-256	KLS77131-2	Glycine max	S. Korea	DD-0213	IV	Landrace	99.5032	99.1877	0.31554	98.3055
257	CC2-257	KLS087160	Glycine max	S. Korea	EE-0448	II	Landrace	97.8332	88.1892	9.64407	98.3105
258	CC2-258	Hannam	Glycine max	S. Korea	Hannam	I	Improved line	98.829	97.8354	0.99358	98.3173
259	CC2-259	KAS 100-12	Glycine max	S. Korea	DD-1113	IV	Landrace	99.6259	99.3164	0.30946	98.3237
260	CC2-260	PI 87630	Glycine max	Japan	DD-0742	II	Unknown	99.3717	98.9987	0.37301	98.3297
261	CC2-261	Yugwu16	Glycine max	Japan	CD-1400	II	Improved line	99.0434	98.6074	0.43601	98.335
262	CC2-262	Hwangkeum	Glycine max	S. Korea	Hwanggm	III	Improved line	98.3693	97.6122	0.75707	98.3406
263	CC2-263	PI 96280	Glycine max	N. Korea	DD-0763	III	Unknown	99.6452	98.9412	0.70402	98.3477
264	CC2-264	Nonduleong	Glycine max	S. Korea	EE-0239	III	Landrace	99.128	97.6597	1.46827	98.3528
265	CC2-265	Daechu	Glycine max	S. Korea	EE-0957	III	Landrace	98.7914	98.2687	0.52276	98.3586
266	CC2-266	KLS87348	Glycine max	S. Korea	DD-0637	II	Landrace	99.286	98.9175	0.36859	98.3655
267	CC2-267	YJ87	Glycine max	S. Korea	EE-0098	III	Landrace	99.2031	96.7325	2.4707	98.3703
268	CC2-268	PI 93559	Glycine max	China	EE-0667	I	Unknown	99.3385	98.8257	0.51282	98.3768
269	CC2-269	Manpung	Glycine max	S. Korea	CD-1213	I	Improved line	98.9451	98.2488	0.69628	98.3827
270	CC2-270	Blackhawk	Glycine max	USA	CD-1310	I	Improved line	98.7909	97.9377	0.85322	98.3881
271	CC2-271	KAS524-4	Glycine max	S. Korea	DD-0578	III	Landrace	99.1915	98.8185	0.37301	98.3999
272	CC2-272	Bukwang	Glycine max	S. Korea	CD-1233	I	Improved line	98.7904	97.3818	1.40859	98.4054
273	CC2-273	YB186-1	Glycine max	S. Korea	EE-0169	II	Landrace	99.3048	96.4086	2.8962	98.4101
274	CC2-274	KLS714-2	Glycine max	S. Korea	DD-0035	IV	Landrace	99.6137	98.9152	0.69849	98.4163
275	CC2-275	KLS88068-2	Glycine max	S. Korea	DD-0664	III	Landrace	99.2402	98.8893	0.3509	98.422
276	CC2-276	KLS86037	Glycine max	S. Korea	EE-0434	III	Landrace	98.9694	98.4621	0.50729	98.4277
277	CC2-277	YN154	Glycine max	S. Korea	DD-0078	IV	Landrace	99.5971	98.8655	0.73165	98.4327
278	CC2-278	KLS137-1	Glycine max	S. Korea	EE-0015	III	Landrace	98.5317	98.004	0.52774	98.4385
279	CC2-279	KLS86097	Glycine max	S. Korea	EE-0386	II	Landrace	99.3269	96.3467	2.9802	98.443
280	CC2-280	Suwon103	Glycine max	S. Korea	DD-0129	III	Improved line	99.6541	99.2004	0.45369	98.448
281	CC2-281	KAS531-5	Glycine max	S. Korea	DD-0319	II	Landrace	99.2827	98.9373	0.34538	98.4535
282	CC2-282	Nezumi Meta	Glycine max	S. Korea	DD-1329	IV	Landrace	99.296	98.8804	0.41556	98.459
283	CC2-283	PI 407795 A	Glycine max	S. Korea	DD-0842	IV	Landrace	98.986	98.514	0.47192	98.4647
284	CC2-284	Kantou #44	Glycine max	Japan	DD-0008	II	Improved line	99.0379	98.6494	0.38848	98.4858
285	CC2-285	Chonggok	Glycine max	S. Korea	DD-1358	II	Landrace	98.7865	98.2582	0.52829	98.4903
286	CC2-286	KLS77196-1	Glycine max	S. Korea	EE-0199	III	Landrace	99.4474	99.0766	0.3708	98.4958
287	CC2-287	IT115870	Glycine max	S. Korea	DD-0341	IV	Landrace	98.8058	98.1968	0.60897	98.5008
288	CC2-288	Giant	Glycine max	S. Korea	EE-1063	V	Landrace	99.1711	97.8808	1.29033	98.5061
289	CC2-289	I chu tau chow	Glycine max	S. Korea	EE-1064	III	Landrace	98.6643	98.1471	0.51724	98.5116
290	CC2-290	IT102595	Glycine max	S. Korea	EE-0203	II	Landrace	98.755	98.2234	0.53161	98.5167
291	CC2-291	PI 89128	Glycine max	N. Korea	DD-0747	I	Unknown	99.7348	98.9025	0.83222	98.5274
292	CC2-292	SLSB406-2	Glycine max	S. Korea	DD-0378	IV	Landrace	99.0258	98.6008	0.42495	98.5322
293	CC2-293	KLS77048	Glycine max	S. Korea	DD-0203	III	Landrace	98.1057	97.1016	1.00408	98.5365
294	CC2-294	KLS87345	Glycine max	S. Korea	EE-0560	II	Landrace	98.3273	97.6907	0.6366	98.5417
295	CC2-295	PI 92568	Glycine max	China	EE-0664	I	Unknown	99.0302	98.3814	0.64876	98.5464
296	CC2-296	PI 68484-4	Glycine max	China	DD-0697	I	Unknown	99.06	98.2062	0.85378	98.5517
297	CC2-297	IT178024	Glycine max	S. Korea	DD-0915	IV	Landrace	99.2976	98.9407	0.35698	98.5567
298	CC2-298	IT177322	Glycine max	S. Korea	DD-0870	IV	Landrace	99.6646	99.2711	0.39345	98.562
299	CC2-299	KAS590-6	Glycine max	S. Korea	DD-0967	III	Landrace	99.7707	99.5148	0.25586	98.5675
300	CC2-300	Babmit	Glycine max	S. Korea	DD-0853	III	Landrace	98.8915	98.5113	0.38019	98.5725
301	CC2-301	KLS85250	Glycine max	S. Korea	EE-0428	III	Landrace	98.556	98.0565	0.49956	98.5775
302	CC2-302	PI 88306-1	Glycine max	China	DD-0744	I	Unknown	99.685	98.9169	0.76812	98.5825
303	CC2-303	Milyang206	Glycine max	S. Korea	DD-1377	I	Improved line	98.4289	97.7338	0.69518	98.5873
304	CC2-304	KAS331-12	Glycine max	S. Korea	DD-0301	III	Landrace	98.9373	98.4461	0.49127	98.5917
305	CC2-305	PI 89143	Glycine max	N. Korea	DD-0748	I	Unknown	99.5004	98.6655	0.83499	98.5966
306	CC2-306	Kangwon sujib3-25	Glycine max	S. Korea	DD-0645	III	Landrace	99.0528	98.6749	0.37798	98.6016
307	CC2-307	IT177793	Glycine max	S. Korea	DD-0906	IV	Landrace	99.5811	99.2103	0.3708	98.6067
308	CC2-308	Kershaw	Glycine max	USA	EE-0700	I	Improved line	98.6693	97.946	0.72336	98.6114
309	CC2-309	PI 399126	Glycine max	S. Korea	EE-1088	III	Landrace	99.2297	98.8434	0.38627	98.6162
310	CC2-310	PI 84928	Glycine max	N. Korea	DD-0725	V	Unknown	55.129	33.2403	21.8887	98.6214
311	CC2-311	PI 399079	Glycine max	S. Korea	EE-0989	IV	Landrace	99.2827	98.8246	0.45811	98.6268
312	CC2-312	PI 82555	Glycine max	S. Korea	EE-0613	III	Landrace	99.0893	95.2432	3.84613	98.6306
313	CC2-313	Yonpoong	Glycine max	S. Korea	YoenPoong	II	Improved line	99.2844	98.9009	0.38351	98.6394
314	CC2-314	Ilpumgeomjeong	Glycine max	S. Korea	Ilpum	II	Improved line	99.2711	98.6605	0.61063	98.644
315	CC2-315	GL2689	Glycine max	N. Korea	EE-0947	IV	Unknown	99.8077	99.4319	0.37577	98.6491
316	CC2-316	Cheonangun	Glycine max	S. Korea	DD-0773	III	Landrace	99.1589	98.7887	0.37025	98.6537
317	CC2-317	Galmi	Glycine max	S. Korea	Galmi_A	III	Improved line	99.0661	98.7412	0.32493	98.6579
318	CC2-318	PI 62203-8	Glycine max	China	DD-0668	V	Unknown	99.1363	97.9637	1.17263	98.6623
319	CC2-319	Milyang26	Glycine max	S. Korea	DD-0651	I	Improved line	98.7207	97.9896	0.7311	98.667
320	CC2-320	Sowon	Glycine max	S. Korea	Sowon	I	Improved line	99.0434	98.4306	0.61284	98.6714
321	CC2-321	KLS123-1	Glycine max	S. Korea	DD-0013	III	Landrace	98.5339	97.9791	0.55482	98.6751
322	CC2-322	Chungja	Glycine max	S. Korea	Chungja	II	Improved line	98.9804	98.3748	0.60566	98.6792
323	CC2-323	PI 339982	Glycine max	S. Korea	EE-1069	IV	Landrace	99.0932	98.6859	0.40727	98.6838
324	CC2-324	IT177388	Glycine max	S. Korea	DD-0879	III	Landrace	98.9042	98.3858	0.51834	98.6883
325	CC2-325	PI 97150	Glycine max	N. Korea	DD-0688	II	Unknown	98.9583	98.4184	0.5399	98.6928
326	CC2-326	PI 340003	Glycine max	S. Korea	DD-1238	III	Landrace	99.8171	99.5811	0.23596	98.6976
327	CC2-327	KAS574-11	Glycine max	S. Korea	DD-0580	IV	Landrace	99.6988	99.0468	0.65207	98.7009
328	CC2-328	Kwangkyo	Glycine max	S. Korea	EE-0066	II	Improved line	98.545	97.8576	0.68744	98.705
329	CC2-329	IT234975	Glycine max	S. Korea	DD-1374	II	Landrace	99.1628	98.7743	0.38848	98.7091
330	CC2-330	YJ217-2	Glycine max	S. Korea	EE-0090	III	Landrace	98.493	97.8984	0.5946	98.7132
331	CC2-331	YJ90	Glycine max	S. Korea	EE-0085	III	Landrace	98.9711	98.5571	0.4139	98.7172
332	CC2-332	Boone	Glycine max	China	CD-1349	I	Improved line	99.7878	99.1269	0.66092	98.7221
333	CC2-333	IT121504	Glycine max	S. Korea	DD-0355	III	Landrace	99.2125	98.829	0.38351	98.7255
334	CC2-334	KAS636-21	Glycine max	S. Korea	DD-0599	IV	Landrace	99.0628	98.6301	0.43269	98.7296
335	CC2-335	KAS571-23	Glycine max	S. Korea	DD-0327	IV	Landrace	98.818	94.149	4.66896	98.7332
336	CC2-336	SLSJ190-2	Glycine max	S. Korea	EE-0316	III	Landrace	99.8486	99.6425	0.20612	98.7379
337	CC2-337	Baegbong	Glycine max	S. Korea	DD-0368	II	Landrace	99.5778	99.3485	0.22933	98.7424
338	CC2-338	Namul	Glycine max	S. Korea	DD-0931	IV	Landrace	99.1694	98.7887	0.38075	98.7463
339	CC2-339	PI 407810	Glycine max	S. Korea	EE-0994	IV	Landrace	99.5518	99.0633	0.4885	98.7508
340	CC2-340	Pu Ru Ragi	Glycine max	N. Korea	EE-0865	III	Landrace	99.8513	99.5784	0.27243	98.7551
341	CC2-341	PI 458277	Glycine max	S. Korea	EE-1045	IV	Landrace	98.9699	98.445	0.52497	98.7593
342	CC2-342	PI 88816-S	Glycine max	N. Korea	EE-0595	III	Unknown	99.2683	98.7804	0.48795	98.7636
343	CC2-343	OT89-06	Glycine max	Canada	CD-1301	I	Improved line	99.0191	98.3477	0.67142	98.7673
344	CC2-344	PI 603176 A	Glycine max	N. Korea	EE-1150	IV	Unknown	99.7873	99.4325	0.35477	98.7714
345	CC2-345	Dongsan133	Glycine max	Japan	DD-0626	II	Improved line	99.1484	98.7887	0.35975	98.7758
346	CC2-346	KLS86094	Glycine max	S. Korea	DD-0466	IV	Landrace	99.7441	99.4176	0.32659	98.7801
347	CC2-347	SLS90-102	Glycine max	S. Korea	DD-0811	IV	Landrace	99.8182	99.5551	0.26304	98.7839
348	CC2-348	KLS85044	Glycine max	S. Korea	EE-0397	II	Landrace	99.5424	98.5317	1.01072	98.787
349	CC2-349	Gong xian huang dou	Glycine max	China	EE-1240	V	Unknown	99.5568	98.4638	1.09305	98.7909
350	CC2-350	YJ229-3	Glycine max	S. Korea	DD-0113	IV	Landrace	98.7611	93.1339	5.62718	98.7938
351	CC2-351	PI 84946-2	Glycine max	S. Korea	EE-0634	I	Unknown	98.7837	97.9598	0.82393	98.7973
352	CC2-352	Marshall	Glycine max	USA	Marshall	I	Improved line	99.3877	98.1134	1.27431	98.8004
353	CC2-353	PI 84646	Glycine max	S. Korea	EE-0623	III	Landrace	98.9423	98.4792	0.46308	98.8042
354	CC2-354	KAS150-22	Glycine max	S. Korea	DD-0282	III	Landrace	99.4933	99.2043	0.28901	98.8082
355	CC2-355	PI 82291	Glycine max	S. Korea	DD-0704	IV	Landrace	98.7445	98.2422	0.50232	98.8124
356	CC2-356	Myeongjunamul	Glycine max	S. Korea	CD-1237	I	Improved line	99.0562	97.825	1.2312	98.816
357	CC2-357	Sugae #42	Glycine max	S. Korea	DD-1355	II	Improved line	98.0084	97.4326	0.57581	98.8198
358	CC2-358	KLS606-2	Glycine max	S. Korea	EE-0026	IV	Landrace	99.1026	98.6859	0.41666	98.8237
359	CC2-359	PI 458232	Glycine max	S. Korea	EE-1040	II	Landrace	99.7099	99.5192	0.19065	98.8274
360	CC2-360	KAS640-12	Glycine max	S. Korea	DD-0332	IV	Landrace	99.7795	99.5054	0.27409	98.831
361	CC2-361	Kangwon sujib2-4	Glycine max	S. Korea	DD-0641	III	Landrace	99.2623	98.9694	0.29288	98.8345
362	CC2-362	KLS87096	Glycine max	S. Korea	DD-0544	II	Landrace	99.8154	99.2098	0.60566	98.8384
363	CC2-363	KAS241-4	Glycine max	S. Korea	DD-0407	III	Landrace	99.7779	99.4701	0.3078	98.8425
364	CC2-364	KAS 102-2	Glycine max	S. Korea	DD-1310	III	Landrace	99.3314	98.9661	0.36527	98.8457
365	CC2-365	Suritaejung	Glycine max	S. Korea	Suritaejung	II	Landrace	99.091	98.2051	0.88583	98.849
366	CC2-366	YN188-3	Glycine max	S. Korea	DD-0087	IV	Landrace	99.4153	99.1059	0.30946	98.8525
367	CC2-367	Sowon2010	Glycine max	S. Korea	CD-1263	I	Improved line	99.3247	98.7075	0.61726	98.8558
368	CC2-368	GL 2626 /96	Glycine max	N. Korea	DD-1219	V	Unknown	99.7419	98.6262	1.11571	98.8594
369	CC2-369	Saline	Glycine max	USA	EE-0938	I	Improved line	98.9175	98.1322	0.78525	98.8626
370	CC2-370	Danbaek	Glycine max	S. Korea	CD-1188	I	Improved line	98.7566	98.036	0.7206	98.8659
371	CC2-371	KAS502-6	Glycine max	S. Korea	EE-0274	II	Landrace	98.377	97.8211	0.55592	98.8691
372	CC2-372	PI 84734	Glycine max	S. Korea	DD-0671	II	Landrace	99.3308	98.5743	0.75652	98.8723
373	CC2-373	Kangwon sujib5-19	Glycine max	S. Korea	EE-0558	IV	Landrace	99.317	98.7301	0.58687	98.8759
374	CC2-374	Youngpunggeomjeong	Glycine max	S. Korea	DD-1125	IV	Landrace	99.7353	99.0374	0.69794	98.8858
375	CC2-375	KAS 205-22	Glycine max	S. Korea	DD-1064	IV	Landrace	98.0769	97.757	0.31996	98.8925
376	CC2-376	Sangjupureun	Glycine max	S. Korea	EE-0932	III	Landrace	99.5955	99.3126	0.28293	98.8963
377	CC2-377	KLS77114-1	Glycine max	S. Korea	DD-0211	III	Landrace	99.6778	99.2092	0.46861	98.8999
378	CC2-378	Wooram	Glycine max	S. Korea	Wooram	I	Improved line	99.2087	98.3085	0.90019	98.9032
379	CC2-379	Nogwon	Glycine max	S. Korea	CD-1284	II	Improved line	99.1551	98.4698	0.68523	98.9065
380	CC2-380	IT177955	Glycine max	S. Korea	DD-0914	III	Landrace	99.4021	97.3679	2.03414	98.9093
381	CC2-381	GL 2631 /96	Glycine max	N. Korea	DD-1221	V	Unknown	99.3966	98.0653	1.33123	98.9124
382	CC2-382	KLS 116-1	Glycine max	S. Korea	DD-0025	V	Landrace	99.5071	97.8089	1.69816	98.9183
383	CC2-383	Dowling	Glycine max	USA	EE-0698	I	Improved line	99.4164	98.7964	0.62002	98.9217
384	CC2-384	PI 91725	Glycine max	N. Korea	DD-0679	I	Unknown	99.4441	98.8898	0.55426	98.9251
385	CC2-385	IT177627	Glycine max	S. Korea	DD-0898	IV	Landrace	99.0291	98.598	0.43103	98.9284
386	CC2-386	YN161-3	Glycine max	S. Korea	EE-0134	IV	Landrace	98.9545	98.6025	0.35201	98.9316
387	CC2-387	PI 196175	Glycine max	S. Korea	DD-0683	IV	Landrace	98.9959	98.577	0.41887	98.935
388	CC2-388	IT104023	Glycine max	S. Korea	DD-0234	II	Landrace	99.6563	99.3507	0.30559	98.9381
389	CC2-389	PI 87565	Glycine max	N. Korea	DD-0691	III	Unknown	99.3192	98.8622	0.457	98.9412
390	CC2-390	PI 82235	Glycine max	S. Korea	EE-0607	III	Landrace	98.4124	97.8349	0.57747	98.9437
391	CC2-391	PI 83868	Glycine max	N. Korea	DD-0707	III	Unknown	99.3363	99.0937	0.24259	98.947
392	CC2-392	IT177528	Glycine max	S. Korea	EE-0770	II	Landrace	99.727	99.4866	0.24038	98.9508
393	CC2-393	KLS87352	Glycine max	S. Korea	DD-0638	II	Landrace	99.427	99.0982	0.3288	98.9541
394	CC2-394	Jeonnam wando-2000-57	Glycine max	S. Korea	EE-0954	II	Landrace	99.3689	99.0368	0.33212	98.9574
395	CC2-395	CS 00829	Glycine max	S. Korea	EE-0934	V	Landrace	99.3352	98.225	1.11018	98.9603
396	CC2-396	Soho	Glycine max	S. Korea	CD-1245	I	Improved line	99.5535	98.9512	0.60234	98.963
397	CC2-397	IT180313	Glycine max	S. Korea	DD-0942	I	Landrace	99.5452	98.8705	0.67473	98.9661
398	CC2-398	Hadaedu	Glycine max	S. Korea	EE-0229	III	Landrace	99.7701	99.5563	0.21386	98.9748
399	CC2-399	PI 82246	Glycine max	S. Korea	DD-0702	II	Landrace	99.3142	98.8926	0.42164	98.9778
400	CC2-400	Wonhwang	Glycine max	S. Korea	CD-1256	I	Improved line	99.3081	98.5306	0.77752	98.9808
401	CC2-401	PI 87619-1	Glycine max	N. Korea	EE-0651	I	Unknown	99.2015	98.5947	0.60676	98.9837
402	CC2-402	KAS640-49	Glycine max	S. Korea	DD-0605	III	Landrace	99.2247	98.7533	0.47137	98.9864
403	CC2-403	KAS641-8	Glycine max	S. Korea	DD-0608	III	Landrace	98.7064	98.3267	0.37964	98.9898
404	CC2-404	Well-man	Glycine max	S. Korea	EE-1067	I	Landrace	99.1396	98.3892	0.75044	98.9927
405	CC2-405	IT177327	Glycine max	S. Korea	DD-0873	III	Landrace	98.9003	98.4709	0.42937	98.9958
406	CC2-406	PI 458184	Glycine max	S. Korea	EE-1034	IV	Landrace	98.5406	97.9183	0.62223	98.9987
407	CC2-407	Keumkangdaelib	Glycine max	S. Korea	EE-0006	II	Improved line	98.65	98.0852	0.56476	99.0015
408	DD2-001	Bangsa	Glycine max	S. Korea	Bangsa	I	Improved line	99.3651	98.8064	0.55868	-
409	DD2-003	K.L.S 739-2	Glycine max	S. Korea	CD-1358	IV	Landrace	99.8845	99.6513	0.2332	-
410	DD2-004	Cheongja3	Glycine max	S. Korea	Chungja3	II	Improved line	99.3087	98.9633	0.34538	-
411	DD2-005	Daewon	Glycine max	S. Korea	DaeWon	II	Improved line	99.4977	99.1103	0.38738	-
412	DD2-006	PI 84669	Glycine max	S. Korea	DD-0670	I	Landrace	99.4982	99.0048	0.49348	-
413	DD2-007	Daeheug	Glycine max	S. Korea	Deahek	II	Improved line	99.2396	98.6881	0.5515	-
414	DD2-008	Haman	Glycine max	S. Korea	Haman	II	Landrace	96.3517	94.8867	1.46496	-
415	DD2-009	Heugcheong	Glycine max	S. Korea	Hekchung	I	Improved line	99.1799	98.8136	0.36638	-
416	DD2-010	Pungwon	Glycine max	S. Korea	Poongwon	I	Improved line	99.0611	98.2427	0.81841	-
417	DD2-011	Shinhwa	Glycine max	S. Korea	Shinhwa	I	Improved line	99.5314	98.9832	0.54818	-
418	DD2-012	Taekwang	Glycine max	S. Korea	Taekwang	II	Improved line	99.569	99.1777	0.39124	-
419	DD2-013	Williams 82K	Glycine max	USA	Williams82	I	Improved line	99.769	99.3137	0.45535	-
420	DD2-014	Yemsol	Glycine max	S. Korea	Yemsol	III	Landrace	99.8784	99.6635	0.21496	-
421	DD2-015	Geomjeongol	Glycine max	S. Korea	Keumjeongolkong	II	Unknown	98.9362	98.3621	0.57416	-
422	DD2-016	Sinpaldal2	Glycine max	S. Korea	CD-1187	I	Improved line	96.2843	94.5696	1.71473	-
423	DD2-017	KLS105	Glycine max	S. Korea	DD-0010	II	Landrace	99.3463	98.955	0.39124	-
424	DD2-018	Milyang12	Glycine max	S. Korea	DD-0145	I	Improved line	96.6181	81.5811	15.0369	-
425	DD2-019	IT104334	Glycine max	S. Korea	DD-0237	III	Landrace	99.617	99.2463	0.3708	-
426	DD2-020	KAS380-14	Glycine max	S. Korea	DD-0307	IV	Landrace	99.3242	98.9219	0.4023	-
427	DD2-021	SLSJ101-1	Glycine max	S. Korea	DD-0359	III	Landrace	98.1239	97.1872	0.93667	-
428	DD2-022	SLSB-B-27	Glycine max	S. Korea	DD-0389	I	Landrace	99.5574	98.7064	0.85101	-
429	DD2-023	Geomjeong-3	Glycine max	S. Korea	DD-0897	IV	Landrace	99.5314	99.2225	0.30891	-
430	DD2-024	Peking	Glycine max	China	Peking	V	Unknown	-	-	0.75	-
