# Supplementary material for: Korean soybean core collection: Genotypic and phenotypic diversity population structure and genome-wide association study
Source: PLoS One. 2019 Oct 22;14(10):e0224074. doi: 10.1371/journal.pone.0224074 (PMC6804985; doi:10.1371/journal.pone.0224074)
Supplement: S3 Table — Tested traits included flower color, hypocotyl color, pubescent color, growth habit, and leaflet shape. (XLSX) [file pone.0224074.s006.xlsx]

## Sheet: S3 Table
S3 Table. Morphological traits investigated in the core collection and the total collection. The tested traits included flower color, hypocotyl color, pubescence color, growth habit, and leaflet shape.
Traits	Detail Traits	Total			S. Korea			N. Korea			China			Japan			USA			The other countries
		Total ( T )	Core ( C )	T vs C Ratio (%)	Total ( T )	Core ( C )	T vs C Ratio (%)	Total ( T )	Core ( C )	T vs C Ratio (%)	Total ( T )	Core ( C )	T vs C Ratio (%)	Total ( T )	Core ( C )	T vs C Ratio (%)	Total ( T )	Core ( C )	T vs C Ratio (%)	Total ( T )	Core ( C )	T vs C Ratio (%)
Hypocotyl Color	Purple	2019	297	14.8	1828	228	12.5	66	25	37.9	41	22	53.7	30	12	40	44	7	15.9	10	3	30
	Green	805	133	16.4	695	91	12.9	41	16	39	34	20	58.8	9	1	11.1	26	5	19.2	0	0	0
	Total	2824	430	15.2	2523	319	12.6	107	41	38.3	75	42	56	39	13	33.3	70	12	17.1	10	3	30
Flower Color	Purple	2018	297	14.7	1827	228	12.5	66	25	37.9	41	22	53.7	30	12	40	44	7	15.9	10	3	30
	White	805	133	16.5	696	91	13.1	41	16	39	34	20	58.8	9	1	11.1	25	5	20	0	0	0
	Total	2823	430	15.2	2523	319	12.6	107	41	38.3	75	42	56	39	13	33.3	69	12	17.4	10	3	30
Pubescence Color	Tan	1284	210	16.4	1173	163	13.9	34	20	58.8	21	15	71.4	14	8	57.1	38	3	7.9	4	1	25
	Gray	1541	220	14.3	1351	156	11.5	73	21	28.8	54	27	50	25	5	20	32	9	28.1	6	2	33.3
	Total	2825	430	15.2	2524	319	12.6	107	41	38.3	75	42	56	39	13	33.3	70	12	17.1	10	3	30
Growth habit	Determinant	2496	305	12.2	2329	251	10.8	74	16	21.6	37	19	51.4	29	10	34.5	21	6	28.6	6	3	50
	Indeterminant	318	121	38.1	186	64	34.4	32	25	78.1	39	23	59	10	3	30	47	6	12.8	4	0	0
	Total	2814	426	15.1	2515	315	12.5	106	41	38.7	76	42	55.3	39	13	33.3	68	12	17.6	10	3	30
Leaflet shape	Ovate	2744	412	15	2448	301	12.3	106	41	38.7	73	42	57.5	39	13	33.3	69	12	17.4	9	3	33.3
	Narrow	79	18	22.8	76	18	23.7	1	0	0	2	0	0	0	0	0	0	0	0	0	0	0
	Total	2823	430	15.2	2524	319	12.6	107	41	38.3	75	42	56	39	13	33.3	69	12	17.4	9	3	33.3
	Average Ratio			18.12			15.76			37.98			51.43			27.71			16.58			20.16
