# Supplementary material for: Korean soybean core collection: Genotypic and phenotypic diversity population structure and genome-wide association study
Source: PLoS One. 2019 Oct 22;14(10):e0224074. doi: 10.1371/journal.pone.0224074 (PMC6804985; doi:10.1371/journal.pone.0224074)
Supplement: S4 Table — (XLSX) [file pone.0224074.s007.xlsx]

## Sheet: S4 Table
S4 Table. Investigation of the days to flowering in the core collection and the total collection
Days to Flowering (day)	Total			S. Korea			N. Korea			China			Japan			USA			The other countries
	Total ( T )	Core ( C )	T vs C Ratio (%)	Total ( T )	Core ( C )	T vs C Ratio (%)	Total ( T )	Core ( C )	T vs C Ratio (%)	Total ( T )	Core ( C )	T vs C Ratio (%)	Total ( T )	Core ( C )	T vs C Ratio (%)	Total ( T )	Core ( C )	T vs C Ratio (%)	Total ( T )	Core ( C )	T vs C Ratio (%)
-30	64	11	17.1875	24	1	4.16667	5	4	80	9	2	22.2222	3	0	0	16	1	6.25	7	2	28.5714
31-35	165	27	16.3636	126	11	8.73016	13	5	38.4615	8	5	62.5	1	1	100	15	4	26.6667	2	1	50
36-40	292	81	27.7397	241	62	25.7261	21	9	42.8571	10	4	40	9	3	33.3333	11	3	27.2727	0	0	0
41-45	750	141	18.8	692	112	16.185	29	10	34.4828	17	14	82.3529	10	5	50	2	0	0	0	0	0
46-50	1060	123	11.6038	1003	103	10.2692	27	8	29.6296	15	9	60	9	1	11.1111	6	1	16.6667	0	0	0
51-55	307	27	8.79479	290	20	6.89655	3	2	66.6667	2	2	100	5	2	40	7	1	14.2857	0	0	0
56-60	112	12	10.7143	100	8	8	4	2	50	2	1	50	0	0	0	6	1	16.6667	0	0	0
61-65	12	6	50	7	2	28.5714	0	0	0	2	2	100	1	1	100	2	1	50	0	0	0
66-70	1	1	100	0	0	0	0	0	0	1	1	100	0	0	0	0	0	0	0	0	0
71-	1	0	0	1	0	0	0	0	0	0	0	0	0	0	0	0	0	0	0	0	0
Total (A)	2764	429	15.521	2484	319	12.8422	102	40	39.2157	66	40	60.6061	38	13	34.2105	65	12	18.4615	9	3	33.3333
-a (B)	108	1	0.925926	72	0	0	6	1	16.6667	10	2	20	3	0	0	14	0	0	3	0	0
Total (A+B)	2872	430	14.9721	2556	319	12.4804	108	41	37.963	76	42	55.2632	41	13	31.7073	79	12	15.1899	12	3	25
Average Ratio			26.1204			12.0606			48.8711			68.5639			47.7778			19.7261			39.2857
a-: missing data
