# Supplementary material for: Korean soybean core collection: Genotypic and phenotypic diversity population structure and genome-wide association study
Source: PLoS One. 2019 Oct 22;14(10):e0224074. doi: 10.1371/journal.pone.0224074 (PMC6804985; doi:10.1371/journal.pone.0224074)
Supplement: S5 Table — (XLSX) [file pone.0224074.s008.xlsx]

## Sheet: S5 Table
S5 Table. Investigation of the 100-seed weight in the core collection and the total collection
Seed weight (g)	Total			S. Korea			N. Korea			China			Japan			USA			The other countries
	Total ( T )	Core ( C )	T vs C Ratio (%)	Total ( T )	Core ( C )	T vs C Ratio (%)	Total ( T )	Core ( C )	T vs C Ratio (%)	Total ( T )	Core ( C )	T vs C Ratio (%)	Total ( T )	Core ( C )	T vs C Ratio (%)	Total ( T )	Core ( C )	T vs C Ratio (%)	Total ( T )	Core ( C )	T vs C Ratio (%)
5.1-10.0	246	7	2.84553	240	4	1.66667	3	1	33.3333	1	1	100	2	1	50	0	0	0	0	0	0
10.1-15.0	406	72	17.734	356	55	15.4494	20	7	35	17	9	52.9412	3	1	33.3333	10	0	0	0	0	0
15.1-20.0	584	108	18.4932	474	67	14.135	38	14	36.8421	34	21	61.7647	7	2	28.5714	30	3	10	1	1	100
20.1-25.0	638	95	14.8903	570	63	11.0526	27	12	44.4444	8	6	75	9	4	44.4444	22	8	36.3636	2	2	100
25.1-30.0	384	71	18.4896	361	60	16.6205	10	5	50	4	4	100	7	1	14.2857	2	1	50	0	0	0
30.1-35.0	208	35	16.8269	196	32	16.3265	6	2	33.3333	0	0	0	6	1	16.6667	0	0	0	0	0	0
35.1-40.0	113	23	20.354	108	20	18.5185	1	0	0	0	0	0	4	3	75	0	0	0	0	0	0
40.1-45.0	46	8	17.3913	46	8	17.3913	0	0	0	0	0	0	0	0	0	0	0	0	0	0	0
45.1-50.0	6	2	33.3333	6	2	33.3333	0	0	0	0	0	0	0	0	0	0	0	0	0	0	0
50.1-55.0	3	2	66.6667	3	2	66.6667	0	0	0	0	0	0	0	0	0	0	0	0	0	0	0
55.1-60.0	2	1	50	2	1	50	0	0	0	0	0	0	0	0	0	0	0	0	0	0	0
Total (A)	2636	424	16.085	2362	314	13.2938	105	41	39.0476	64	41	64.0625	38	13	34.2105	64	12	18.75	3	3	100
-a (B)	236	6	2.54237	194	5	2.57732	3	0	0	12	1	8.33333	3	0	0	15	0	0	9	0	0
Total (A+B)	2872	430	14.9721	2556	319	12.4804	108	41	37.963	76	42	55.2632	41	13	31.7073	79	12	15.1899	12	3	25
Average Ratio			25.1841			23.7419			33.279			77.9412			37.4717			24.0909			100
a-: missing data
