# Supplementary material for: Korean soybean core collection: Genotypic and phenotypic diversity population structure and genome-wide association study
Source: PLoS One. 2019 Oct 22;14(10):e0224074. doi: 10.1371/journal.pone.0224074 (PMC6804985; doi:10.1371/journal.pone.0224074)
Supplement: S6 Table — (XLSX) [file pone.0224074.s009.xlsx]

## Sheet: S9 table
S9 Table. Information on SNPs linked with the days to flowering (E1, E2, and E3) from GWAS
Gene	Population	SNP	Chromosome	Position (bp)	P-value	MAF	FDR Adjusted P-value
E1	Core collection	AX-90439098	6	20207322	1.83322e-08	0.04	0.000502736
	Total collection				1.20805e-11	0.05	7.51141e-08
E2	Core collection	AX-90459836	10	45329450	0.00210738	0.35	0.229235
	Total collection				3.81412e-12	0.22	2.74599e-08
E3	Core collection	AX-90391416	19	47638344	3.6663e-07	0.28	0.00104904
	Total collection				5.39772e-10	0.46	1.89323e-06
